# Supplementary material for: Helminth secretome database (HSD): a collection of helminth excretory/secretory proteins predicted from expressed sequence tags (ESTs)
Source: BMC Genomics. 2012 Dec 13;13(Suppl 7):S8. doi: 10.1186/1471-2164-13-S7-S8 (PMC3546426; doi:10.1186/1471-2164-13-S7-S8)
Supplement: Additional File 3 — Helminth ES protein domain mapping. Represented Interpro domains found in helminth ES proteins. (Table S3) [file 1471-2164-13-S7-S8-S3.xls]

## Sheet: Sheet1
Additional file 3: Helminth secretome database (HSD): a collection of helminth excretory/secretory proteins predicted from expressed sequence tags (ESTs)
Gagan Garg and Shoba Ranganathan
Table S3: Represented Interpro domains found in helminth ES proteins using Interproscan
Interpro domain	Description	Number of proteins
IPR013128	Peptidase C1A, papain	305
IPR001534	Transthyretin-like	298
IPR000668	Peptidase C1A, papain C-terminal	276
IPR014044	CAP domain	267
IPR000169	Peptidase, cysteine peptidase active site	226
IPR001283	Allergen V5/Tpx-1-related	204
IPR012336	Thioredoxin-like fold	190
IPR016187	C-type lectin fold	170
IPR015643	Peptidase C1A, cathepsin B	137
IPR001304	C-type lectin	135
IPR003582	Metridin-like ShK toxin	127
IPR003677	Domain of unknown function DUF148	127
IPR008139	Saposin B	121
IPR011001	Saposin-like	120
IPR017853	Glycoside hydrolase, superfamily	120
IPR018247	EF-Hand 1, calcium-binding site	110
IPR018249	EF-HAND 2	103
IPR013201	Proteinase inhibitor I29, cathepsin propeptide	102
IPR013766	Thioredoxin domain	100
IPR017936	Thioredoxin-like	98
IPR001461	Peptidase A1	88
IPR002919	Protease inhibitor I8, cysteine-rich trypsin inhibitor-like	88
IPR002413	Ves allergen	85
IPR011009	Protein kinase-like domain	85
IPR021109	Peptidase aspartic	85
IPR008985	Concanavalin A-like lectin/glucanase	79
IPR009003	Peptidase cysteine/serine, trypsin-like	76
IPR000719	Protein kinase, catalytic domain	72
IPR008632	Nematode fatty acid retinoid binding	71
IPR002223	Proteinase inhibitor I2, Kunitz metazoa	70
IPR000504	RNA recognition motif domain	69
IPR017937	Thioredoxin, conserved site	69
IPR001254	Peptidase S1/S6, chymotrypsin/Hap	65
IPR002544	FMRFamide-related peptide	64
IPR005746	Thioredoxin	62
IPR017442	Serine/threonine-protein kinase-like domain	61
IPR002035	von Willebrand factor, type A	58
IPR002557	Chitin binding domain	58
IPR018244	Allergen V5/Tpx-1-related, conserved site	55
IPR001969	Peptidase aspartic, active site	51
IPR018114	Peptidase S1/S6, chymotrypsin/Hap, active site	47
IPR016135	Ubiquitin-conjugating enzyme/RWD-like	46
IPR007087	Zinc finger, C2H2-type	45
IPR011046	WD40 repeat-like-containing domain	45
IPR019781	WD40 repeat, subgroup	44
IPR008451	Chromadorea ALT	43
IPR020901	Proteinase inhibitor I2, Kunitz, conserved site	43
IPR000608	Ubiquitin-conjugating enzyme, E2	41
IPR015891	Cyclophilin-like	41
IPR017986	WD40-repeat-containing domain	41
IPR010480	Proteinase inhibitor I33, aspin	40
IPR011038	Calycin-like	38
IPR002130	Peptidyl-prolyl cis-trans isomerase, cyclophilin-type	37
IPR001506	Peptidase M12A, astacin	36
IPR002172	Low-density lipoprotein (LDL) receptor class A repeat	36
IPR002602	Domain of unknown function DB	36
IPR007110	Immunoglobulin-like	36
IPR008160	Collagen triple helix repeat	36
IPR019782	WD40 repeat 2	36
IPR007856	Saposin-like type B, 1	34
IPR008993	Tissue inhibitor of metalloproteinases-like, OB-fold	34
IPR000560	Histidine phosphatase superfamily, clade-2	33
IPR001580	Calreticulin/calnexin	33
IPR001650	Helicase, C-terminal	33
IPR001820	Proteinase inhibitor I35, tissue inhibitor of metalloproteinase	33
IPR023566	Peptidyl-prolyl cis-trans isomerase, FKBP-type	33
IPR000010	Proteinase inhibitor I25, cystatin	32
IPR004947	Deoxyribonuclease II	32
IPR020892	Peptidyl-prolyl cis-trans isomerase, cyclophilin-type, conserved site	32
IPR001096	Peptidase C13, legumain	31
IPR001563	Peptidase S10, serine carboxypeptidase	31
IPR001134	Netrin domain	30
IPR001179	Peptidyl-prolyl cis-trans isomerase, FKBP-type, domain	30
IPR001507	Zona pellucida sperm-binding protein	30
IPR002921	Lipase, class 3	30
IPR009673	Protein of unknown function DUF1261	30
IPR016024	Armadillo-type fold	29
IPR018124	Calreticulin/calnexin, conserved site	29
IPR002068	Heat shock protein Hsp20	28
IPR008138	Saposin-like type B, 2	28
IPR009057	Homeodomain-like	28
IPR010920	Like-Sm ribonucleoprotein (LSM)-related domain	28
IPR019577	SPARC/Testican, calcium-binding domain	28
IPR001314	Peptidase S1A, chymotrypsin-type	27
IPR001628	Zinc finger, nuclear hormone receptor-type	27
IPR002213	UDP-glucuronosyl/UDP-glucosyltransferase	27
IPR002486	Nematode cuticle collagen, N-terminal	27
IPR007284	Ground-like domain	27
IPR023346	Lysozyme-like domain	27
IPR000859	CUB	26
IPR008597	Destabilase	26
IPR013032	EGF-like region, conserved site	26
IPR001163	Like-Sm ribonucleoprotein (LSM) domain	25
IPR004911	Gamma interferon inducible lysosomal thiol reductase GILT	25
IPR008978	HSP20-like chaperone	25
IPR014756	Immunoglobulin E-set	25
IPR000889	Glutathione peroxidase	24
IPR002198	Short-chain dehydrogenase/reductase SDR	24
IPR001023	Heat shock protein Hsp70	23
IPR009038	GOLD	23
IPR009050	Globin-like	23
IPR013026	Tetratricopeptide repeat-containing	23
IPR023313	Ubiquitin-conjugating enzyme, active site	23
IPR001356	Homeobox	22
IPR002347	Glucose/ribitol dehydrogenase	22
IPR005018	DOMON domain	22
IPR008197	Whey acidic protein, 4-disulphide core	22
IPR017441	Protein kinase, ATP binding site	22
IPR000971	Globin, subset	21
IPR001079	Galectin, carbohydrate recognition domain	21
IPR002018	Carboxylesterase, type B	21
IPR006201	Neurotransmitter-gated ion-channel	21
IPR007945	Neuroendocrine 7B2 precursor	21
IPR013126	Heat shock protein 70	21
IPR016027	Nucleic acid-binding, OB-fold-like	21
IPR016090	Phospholipase A2	21
IPR018202	Peptidase S10, serine carboxypeptidase, active site	21
IPR000463	Cytosolic fatty-acid binding	20
IPR000884	Thrombospondin, type 1 repeat	20
IPR001424	Superoxide dismutase, copper/zinc binding	20
IPR001623	Heat shock protein DnaJ, N-terminal	20
IPR001841	Zinc finger, RING-type	20
IPR016181	Acyl-CoA N-acyltransferase	20
IPR019734	Tetratricopeptide repeat	20
IPR000720	Peptidyl-glycine alpha-amidating monooxygenase	19
IPR001747	Lipid transport protein, N-terminal	19
IPR003172	MD-2-related lipid-recognition	19
IPR004000	Actin-like	19
IPR009009	Barwin-related endoglucanase	19
IPR013090	Phospholipase A2, active site	19
IPR013098	Immunoglobulin I-set	19
IPR000387	Protein-tyrosine/Dual-specificity phosphatase	18
IPR000571	Zinc finger, CCCH-type	18
IPR001436	Alpha crystallin/Heat shock protein	18
IPR001547	Glycoside hydrolase, family 5	18
IPR003095	Heat shock protein DnaJ	18
IPR008957	Fibronectin type III domain	18
IPR011598	Helix-loop-helix DNA-binding	18
IPR013753	Ras	18
IPR015424	Pyridoxal phosphate-dependent transferase, major domain	18
IPR015819	Lipid transport protein, beta-sheet shell	18
IPR018152	Superoxide dismutase, copper/zinc, binding site	18
IPR000626	Ubiquitin	17
IPR000834	Peptidase M14, carboxypeptidase A	17
IPR000873	AMP-dependent synthetase/ligase	17
IPR001092	Helix-loop-helix DNA-binding domain	17
IPR001211	Phospholipase A2, eukaryotic	17
IPR003014	PAN-1 domain	17
IPR003961	Fibronectin, type III	17
IPR006693	AB-hydrolase-associated lipase region	17
IPR007000	Phospholipase B-like	17
IPR018248	EF-hand	17
IPR000073	Alpha/beta hydrolase fold-1	16
IPR000742	Epidermal growth factor-like, type 3	16
IPR001478	PDZ/DHR/GLGF	16
IPR001806	Ras GTPase	16
IPR006202	Neurotransmitter-gated ion-channel ligand-binding	16
IPR008271	Serine/threonine-protein kinase, active site	16
IPR008758	Peptidase S28	16
IPR012615	Trematode Eggshell Synthesis	16
IPR018181	Heat shock protein 70, conserved site	16
IPR019775	WD40 repeat, conserved site	16
IPR000215	Protease inhibitor I4, serpin	15
IPR000535	Major sperm protein	15
IPR001148	Carbonic anhydrase, alpha-class, catalytic domain	15
IPR001611	Leucine-rich repeat	15
IPR002542	Domain of unknown function DUF19	15
IPR003609	Apple-like	15
IPR008860	Taeniidae antigen	15
IPR008962	PapD-like	15
IPR008979	Galactose-binding domain-like	15
IPR011333	BTB/POZ fold	15
IPR012337	Ribonuclease H-like	15
IPR016130	Protein-tyrosine phosphatase, active site	15
IPR017943	Bactericidal permeability-increasing protein, alpha/beta domain	15
IPR018957	Zinc finger, C3HC4 RING-type	15
IPR018998	Endoribonuclease XendoU	15
IPR019955	Ubiquitin supergroup	15
IPR020683	Ankyrin repeat-containing domain	15
IPR023561	Carbonic anhydrase, alpha-class	15
IPR023796	Serpin domain	15
IPR001394	Peptidase C19, ubiquitin carboxyl-terminal hydrolase 2	14
IPR001440	Tetratricopeptide TPR-1	14
IPR001452	Src homology-3 domain	14
IPR004843	Metallo-dependent phosphatase	14
IPR008855	Translocon-associated	14
IPR008946	Nuclear hormone receptor, ligand-binding	14
IPR008977	PHM/PNGase F-fold domain	14
IPR009000	Translation elongation/initiation factor/Ribosomal, beta-barrel	14
IPR009060	UBA-like	14
IPR011497	Protease inhibitor, Kazal-type	14
IPR017970	Homeobox, conserved site	14
IPR000217	Tubulin	13
IPR000323	Copper type II, ascorbate-dependent monooxygenase, N-terminal	13
IPR000340	Dual specificity phosphatase, catalytic domain	13
IPR001128	Cytochrome P450	13
IPR001781	Zinc finger, LIM-type	13
IPR002110	Ankyrin repeat	13
IPR006149	EB domain	13
IPR009072	Histone-fold	13
IPR011545	DNA/RNA helicase, DEAD/DEAH box type, N-terminal	13
IPR018108	Mitochondrial substrate/solute carrier	13
IPR018253	Heat shock protein DnaJ, conserved site	13
IPR019345	Armet protein	13
IPR023415	Low-density lipoprotein (LDL) receptor class A, conserved site	13
IPR001999	Osteonectin-like, conserved site	12
IPR004827	Basic-leucine zipper (bZIP) transcription factor	12
IPR004879	Domain of unknown function DUF255	12
IPR007621	Protein of unknown function DUF477	12
IPR015874	4-disulphide core	12
IPR023214	HAD-like domain	12
IPR023395	Mitochondrial carrier domain	12
IPR000118	Granulin	11
IPR000235	Ribosomal protein S7	11
IPR000536	Nuclear hormone receptor, ligand-binding, core	11
IPR001258	NHL repeat	11
IPR001938	Thaumatin, pathogenesis-related	11
IPR002918	Lipase, class 2	11
IPR003923	Transcription initiation factor TFIID, 23-30kDa subunit	11
IPR005716	Ribosomal protein S7, eukaryotic/archaeal	11
IPR013017	NHL repeat, subgroup	11
IPR017850	Alkaline-phosphatase-like, core domain	11
IPR018200	Peptidase C19, ubiquitin carboxyl-terminal hydrolase 2, conserved site	11
IPR018378	C-type lectin, conserved site	11
IPR020422	Dual specificity phosphatase, subgroup, catalytic domain	11
IPR020636	Calcium/calmodulin-dependent protein kinase-like	11
IPR000008	C2 calcium-dependent membrane targeting	10
IPR000242	Protein-tyrosine phosphatase, receptor/non-receptor type	10
IPR000322	Glycoside hydrolase, family 31	10
IPR000557	Calponin repeat	10
IPR000814	TATA-box binding protein	10
IPR001245	Serine-threonine/tyrosine-protein kinase	10
IPR001393	Calsequestrin	10
IPR001683	Phox homologous domain	10
IPR001870	B302/SPRY domain	10
IPR002053	Glycoside hydrolase, family 25	10
IPR003366	CUB-like domain	10
IPR003608	MIR	10
IPR005052	Legume-like lectin	10
IPR008914	Phosphatidylethanolamine-binding protein PEBP	10
IPR008972	Cupredoxin	10
IPR008973	C2 calcium/lipid-binding domain, CaLB	10
IPR010800	Glycine rich protein	10
IPR011011	Zinc finger, FYVE/PHD-type	10
IPR012294	Transcription factor TFIID, C-terminal/DNA glycosylase, N-terminal	10
IPR014001	DEAD-like helicase	10
IPR016039	Thiolase-like	10
IPR016093	MIR motif	10
IPR016179	Insulin-like	10
IPR017942	Lipid-binding serum glycoprotein, N-terminal	10
IPR018087	Glycoside hydrolase, family 5, conserved site	10
IPR020904	Short-chain dehydrogenase/reductase, conserved site	10
IPR023798	Ribosomal protein S7 domain	10
IPR000182	GCN5-related N-acetyltransferase (GNAT) domain	9
IPR000286	Histone deacetylase superfamily	9
IPR001202	WW/Rsp5/WWP	9
IPR001236	Lactate/malate dehydrogenase, N-terminal	9
IPR001368	TNFR/CD27/30/40/95 cysteine-rich region	9
IPR001564	Nucleoside diphosphate kinase	9
IPR001664	Intermediate filament protein	9
IPR001810	F-box domain, cyclin-like	9
IPR001849	Pleckstrin homology domain	9
IPR002109	Glutaredoxin	9
IPR002401	Cytochrome P450, E-class, group I	9
IPR002477	Peptidoglycan binding-like	9
IPR002993	Ornithine decarboxylase antizyme	9
IPR003877	SPla/RYanodine receptor SPRY	9
IPR004148	BAR	9
IPR005817	Wnt superfamily	9
IPR008922	Di-copper centre-containing	9
IPR008963	Purple acid phosphatase-like, N-terminal	9
IPR009020	Proteinase inhibitor, propeptide	9
IPR011616	bZIP transcription factor, bZIP-1	9
IPR013763	Cyclin-like	9
IPR014878	Domain of unknown function DUF1794	9
IPR015369	Follistatin/Osteonectin EGF domain	9
IPR015940	Ubiquitin-associated/translation elongation factor EF1B, N-terminal, eukaryote	9
IPR017907	Zinc finger, RING-type, conserved site	9
IPR018338	Carbonic anhydrase, alpha-class, conserved site	9
IPR020479	Homeobox, eukaryotic	9
IPR021712	Uncharacterised protein family UPF0506	9
IPR000542	Acyltransferase ChoActase/COT/CPT	8
IPR000726	Glycoside hydrolase, family 19, catalytic	8
IPR001223	Glycoside hydrolase, family 18, catalytic domain	8
IPR001372	Dynein light chain, type 1/2	8
IPR001395	Aldo/keto reductase	8
IPR001648	Ribosomal protein S18	8
IPR002007	Haem peroxidase, animal	8
IPR002423	Chaperonin Cpn60/TCP-1	8
IPR003146	Proteinase inhibitor, carboxypeptidase propeptide	8
IPR003165	Stem cell self-renewal protein Piwi	8
IPR003958	Transcription factor CBF/NF-Y/archaeal histone	8
IPR006110	RNA polymerase, subunit omega/K/RPABC2	8
IPR006111	DNA-directed RNA polymerase, subunit K/RPABC2	8
IPR006846	Ribosomal protein S30	8
IPR008280	Tubulin/FtsZ, C-terminal	8
IPR010987	Glutathione S-transferase, C-terminal-like	8
IPR010989	t-SNARE	8
IPR011013	Glycoside hydrolase-type carbohydrate-binding	8
IPR013106	Immunoglobulin V-set	8
IPR014014	RNA helicase, DEAD-box type, Q motif	8
IPR015500	Peptidase S8, subtilisin-related	8
IPR015615	Transforming growth factor-beta-related	8
IPR018111	K Homology, type 1, subgroup	8
IPR018155	Hyaluronidase	8
IPR019956	Ubiquitin subgroup	8
IPR020471	Aldo/keto reductase subgroup	8
IPR020472	G-protein beta WD-40 repeat	8
IPR020851	Small GTPase	8
IPR023005	Nucleoside diphosphate kinase, active site	8
IPR023210	NADP-dependent oxidoreductase domain	8
IPR000198	Rho GTPase-activating protein domain	7
IPR000554	Ribosomal protein S7e	7
IPR000615	Bestrophin	7
IPR000648	Oxysterol-binding protein	7
IPR000910	High mobility group, HMG1/HMG2	7
IPR001404	Heat shock protein Hsp90	7
IPR001464	Annexin	7
IPR001813	Ribosomal protein 60S	7
IPR001932	Protein phosphatase 2C-like	7
IPR002227	Tyrosinase	7
IPR003008	Tubulin/FtsZ, GTPase domain	7
IPR003959	ATPase, AAA-type, core	7
IPR004898	Pectate lyase, catalytic	7
IPR004939	Anaphase-promoting complex, subunit 10/DOC domain	7
IPR005071	Protein of unknown function DUF274	7
IPR005816	Secreted growth factor Wnt protein	7
IPR006176	3-hydroxyacyl-CoA dehydrogenase, NAD binding	7
IPR008991	Translation protein SH3-like	7
IPR009071	High mobility group, superfamily	7
IPR009075	Acyl-CoA dehydrogenase/oxidase C-terminal	7
IPR010945	Malate dehydrogenase, type 2	7
IPR011032	GroES-like	7
IPR011050	Pectin lyase fold/virulence factor	7
IPR012599	Peptidase C1A, propeptide	7
IPR012913	Glucosidase II beta subunit-like	7
IPR015655	Protein phosphatase 2C	7
IPR015797	NUDIX hydrolase domain-like	7
IPR015883	Glycoside hydrolase, family 20, catalytic core	7
IPR015955	Lactate dehydrogenase/glycoside hydrolase, family 4, C-terminal	7
IPR018170	Aldo/keto reductase, conserved site	7
IPR018316	Tubulin/FtsZ, 2-layer sandwich domain	7
IPR020568	Ribosomal protein S5 domain 2-type fold	7
IPR021134	Bestrophin/UPF0187	7
IPR022353	Insulin, conserved site	7
IPR022383	Lactate/malate dehydrogenase, C-terminal	7
IPR000047	Helix-turn-helix motif, lambda-like repressor	6
IPR000086	NUDIX hydrolase domain	6
IPR000210	BTB/POZ-like	6
IPR000334	Glycoside hydrolase, family 45	6
IPR000418	Ets	6
IPR000449	Ubiquitin-associated/translation elongation factor EF1B, N-terminal	6
IPR000555	Mov34/MPN/PAD-1	6
IPR000595	Cyclic nucleotide-binding domain	6
IPR000704	Casein kinase II, regulatory subunit	6
IPR000716	Thyroglobulin type-1	6
IPR000727	Target SNARE coiled-coil domain	6
IPR000953	Chromo domain/shadow	6
IPR000961	AGC-kinase, C-terminal	6
IPR001139	Glycoside hydrolase, family 30	6
IPR001199	Cytochrome b5	6
IPR001209	Ribosomal protein S14	6
IPR001212	Somatomedin B domain	6
IPR001373	Cullin, N-terminal	6
IPR001602	Uncharacterised protein family UPF0047	6
IPR001715	Calponin homology domain	6
IPR001753	Crotonase, core	6
IPR001766	Transcription factor, fork head	6
IPR001799	Ephrin	6
IPR001930	Peptidase M1, alanine aminopeptidase/leukotriene A4 hydrolase	6
IPR002155	Thiolase	6
IPR002498	Phosphatidylinositol-4-phosphate 5-kinase, core	6
IPR002591	Type I phosphodiesterase/nucleotide pyrophosphatase/phosphate transferase	6
IPR002928	Myosin tail	6
IPR003131	Potassium channel, voltage dependent, Kv, tetramerisation	6
IPR003594	ATPase-like, ATP-binding domain	6
IPR004046	Glutathione S-transferase, C-terminal	6
IPR005135	Endonuclease/exonuclease/phosphatase	6
IPR005301	Mob1/phocein	6
IPR005595	Translocon-associated protein (TRAP), alpha subunit	6
IPR005707	Ribosomal protein S2, eukaryotic/archaeal	6
IPR006077	Vinculin/alpha-catenin	6
IPR006186	Serine/threonine-specific protein phosphatase/bis(5-nucleosyl)-tetraphosphatase	6
IPR006575	RWD domain	6
IPR006885	NADH dehydrogenase ubiquinone Fe-S protein 4, mitochondrial	6
IPR008928	Six-hairpin glycosidase-like	6
IPR008936	Rho GTPase activation protein	6
IPR009080	Aminoacyl-tRNA synthetase, class 1a, anticodon-binding	6
IPR009475	Protein of unknown function DUF1096	6
IPR009643	Heat shock factor binding 1	6
IPR010558	Caenorhabditis elegans ly-6-related	6
IPR011012	Longin-like	6
IPR013547	Prolyl 4-hydroxylase alpha-subunit, N-terminal	6
IPR014783	Copper type II, ascorbate-dependent monooxygenase, histidine-cluster-2 conserved site	6
IPR014912	Sep15/SelM redox	6
IPR015590	Aldehyde dehydrogenase domain	6
IPR015812	Integrin beta subunit	6
IPR015902	Alpha amylase	6
IPR016161	Aldehyde/histidinol dehydrogenase	6
IPR016197	Chromo domain-like	6
IPR016201	Plexin-like fold	6
IPR017896	4Fe-4S ferredoxin, iron-sulpur binding domain	6
IPR017900	4Fe-4S ferredoxin, iron-sulphur binding, conserved site	6
IPR017933	Glutathione S-transferase/chloride channel, C-terminal	6
IPR018029	C2 membrane targeting protein	6
IPR018502	Annexin repeat	6
IPR019187	Cyclin-dependent kinase 2-associated protein	6
IPR019389	Selenoprotein T	6
IPR020103	Pseudouridine synthase, catalytic domain	6
IPR020575	Heat shock protein Hsp90, N-terminal	6
IPR020708	DNA-directed RNA polymerase, 14-18kDa subunit, conserved site	6
IPR020849	Ras small GTPase	6
IPR021384	Mediator complex, subunit Med21	6
IPR023591	Ribosomal protein S2, flavodoxin-like domain	6
IPR023610	Phosphatidylinositol-4-phosphate 5-kinase	6
IPR023780	Chromo domain	6
IPR000120	Amidase	5
IPR000194	ATPase, alpha/beta subunit, nucleotide-binding domain	5
IPR000218	Ribosomal protein L14b/L23e	5
IPR000433	Zinc finger, ZZ-type	5
IPR000436	Sushi/SCR/CCP	5
IPR000472	TGF-beta receptor/activin receptor, type I/II	5
IPR000597	Ribosomal protein L3	5
IPR000718	Peptidase M13, neprilysin	5
IPR000795	Protein synthesis factor, GTP-binding	5
IPR000933	Glycoside hydrolase, family 29	5
IPR000994	Peptidase M24, structural domain	5
IPR001107	Band 7 protein	5
IPR001222	Zinc finger, TFIIS-type	5
IPR001232	SKP1 component	5
IPR001252	Malate dehydrogenase, active site	5
IPR001273	Aromatic amino acid hydroxylase	5
IPR001382	Glycoside hydrolase, family 47	5
IPR001509	NAD-dependent epimerase/dehydratase	5
IPR001568	Ribonuclease T2	5
IPR001609	Myosin head, motor domain	5
IPR001678	Bacterial Fmu (Sun)/eukaryotic nucleolar NOL1/Nop2p	5
IPR001818	Peptidase M10, metallopeptidase	5
IPR001865	Ribosomal protein S2	5
IPR001878	Zinc finger, CCHC-type	5
IPR001926	Pyridoxal phosphate-dependent enzyme, beta subunit	5
IPR002085	Alcohol dehydrogenase superfamily, zinc-containing	5
IPR002353	Type II antifreeze protein	5
IPR002369	Integrin beta subunit, N-terminal	5
IPR002452	Alpha tubulin	5
IPR002861	Reeler domain	5
IPR003137	Protease-associated domain, PA	5
IPR003326	Domain of unknown function DUF130	5
IPR003439	ABC transporter-like	5
IPR003953	Fumarate reductase/succinate dehydrogenase flavoprotein, N-terminal	5
IPR004045	Glutathione S-transferase, N-terminal	5
IPR004088	K Homology, type 1	5
IPR004217	Mitochondrial inner membrane translocase complex, Tim8/9/10/13-zinc finger-like	5
IPR004364	Aminoacyl-tRNA synthetase, class II (D/K/N)	5
IPR004839	Aminotransferase, class I/classII	5
IPR005013	Oligosaccharyl transferase complex, subunit Wbp1	5
IPR005326	Plectin/S10, N-terminal	5
IPR005514	Protein of unknown function DUF316	5
IPR005818	Histone H1/H5	5
IPR005819	Histone H5	5
IPR006141	Intein splice site	5
IPR006570	SPK	5
IPR006689	ARF/SAR superfamily	5
IPR006751	TAFII55 protein, conserved region	5
IPR007266	Endoplasmic reticulum oxidoreductin 1	5
IPR007676	Ribophorin I	5
IPR007763	NADH ubiquinone oxidoreductase, 17.2kDa subunit	5
IPR007858	Dpy-30 motif	5
IPR007967	Protein of unknown function DUF727	5
IPR008937	Ras guanine nucleotide exchange factor	5
IPR008942	ENTH/VHS	5
IPR008948	L-Aspartase-like	5
IPR008971	HSP40/DnaJ peptide-binding	5
IPR009011	Mannose-6-phosphate receptor, binding	5
IPR010255	Haem peroxidase	5
IPR011051	Cupin, RmlC-type	5
IPR011249	Metalloenzyme, LuxS/M16 peptidase-like, metal-binding	5
IPR011330	Glycoside hydrolase/deacetylase, beta/alpha-barrel	5
IPR011700	Basic leucine zipper	5
IPR011893	Selenoprotein, Rdx type	5
IPR012315	Klarsicht/ANC-1/syne-1 homology	5
IPR012678	Ribosomal protein L23/L15e	5
IPR012848	Propeptide, peptidase A1	5
IPR013069	BTB/POZ	5
IPR013155	Valyl/Leucyl/Isoleucyl-tRNA synthetase, class I, anticodon-binding	5
IPR013216	Methyltransferase type 11	5
IPR014025	Glutaredoxin subgroup	5
IPR014349	Rieske iron-sulphur protein	5
IPR015566	Molecular chaperone, heat shock protein, endoplasmin	5
IPR015718	P24-related	5
IPR015719	Glycoprotein 25L-related	5
IPR015919	Cadherin-like	5
IPR016035	Acyl transferase/acyl hydrolase/lysophospholipase	5
IPR016060	Complement control module	5
IPR016286	Glycoside hydrolase, family 29, bacteria/metazoa/fungi	5
IPR018000	Neurotransmitter-gated ion-channel, conserved site	5
IPR018150	Aminoacyl-tRNA synthetase, class II (D/K/N)-like	5
IPR018188	Ribonuclease T2, active site	5
IPR019330	Mesoderm development candidate 2	5
IPR019774	Aromatic amino acid hydroxylase, C-terminal	5
IPR019805	Heat shock protein Hsp90, conserved site	5
IPR019819	Carboxylesterase type B, conserved site	5
IPR019826	Carboxylesterase type B, active site	5
IPR020845	AMP-binding, conserved site	5
IPR021720	Malectin	5
IPR023267	RNA (C5-cytosine) methyltransferase	5
IPR023571	Ribosomal protein L14 domain	5
IPR000048	IQ motif, EF-hand binding site	4
IPR000209	Peptidase S8/S53, subtilisin/kexin/sedolisin	4
IPR000222	Protein phosphatase 2C, manganese/magnesium aspartate binding site	4
IPR000342	Regulator of G protein signalling	4
IPR000494	EGF receptor, L domain	4
IPR000511	Cytochrome c/c1 haem-lyase	4
IPR000519	P-type trefoil	4
IPR000566	Lipocalin/cytosolic fatty-acid binding protein domain	4
IPR000585	Hemopexin/matrixin	4
IPR000589	Ribosomal protein S15	4
IPR000629	RNA helicase, ATP-dependent, DEAD-box, conserved site	4
IPR000630	Ribosomal protein S8	4
IPR000717	Proteasome component (PCI) domain	4
IPR000741	Fructose-bisphosphate aldolase, class-I	4
IPR000794	Beta-ketoacyl synthase	4
IPR000812	Transcription factor TFIIB	4
IPR000866	Alkyl hydroperoxide reductase subunit C/ Thiol specific antioxidant	4
IPR000911	Ribosomal protein L11	4
IPR000945	Dopamine-beta-monooxygenase	4
IPR000996	Clathrin light chain	4
IPR000998	MAM domain	4
IPR001026	Epsin domain, N-terminal	4
IPR001041	Ferredoxin	4
IPR001087	Lipase, GDSL	4
IPR001313	Pumilio RNA-binding repeat	4
IPR001322	Intermediate filament, C-terminal	4
IPR001388	Synaptobrevin	4
IPR001450	4Fe-4S binding domain	4
IPR001540	Glycoside hydrolase, family 20	4
IPR001579	Glycoside hydrolase, chitinase active site	4
IPR001627	Semaphorin/CD100 antigen	4
IPR001661	Glycoside hydrolase, family 37	4
IPR001697	Pyruvate kinase	4
IPR001752	Kinesin, motor domain	4
IPR001767	Peptidase C46, hedgehog protein, hint region	4
IPR001846	von Willebrand factor, type D domain	4
IPR001858	Phosphatidylethanolamine-binding, conserved site	4
IPR001876	Zinc finger, RanBP2-type	4
IPR001893	Cysteine-rich Golgi apparatus protein 1 repeat	4
IPR001925	Porin, eukaryotic type	4
IPR001931	Ribosomal protein S21e	4
IPR001952	Alkaline phosphatase	4
IPR002004	Polyadenylate-binding protein/Hyperplastic disc protein	4
IPR002059	Cold-shock protein, DNA-binding	4
IPR002126	Cadherin	4
IPR002136	Ribosomal protein L4/L1e	4
IPR002171	Ribosomal protein L2	4
IPR002219	Protein kinase C-like, phorbol ester/diacylglycerol binding	4
IPR002373	cAMP/cGMP-dependent protein kinase	4
IPR002453	Beta tubulin	4
IPR002483	Splicing factor PWI	4
IPR002553	Clathrin/coatomer adaptor, adaptin-like, N-terminal	4
IPR002618	UTP--glucose-1-phosphate uridylyltransferase	4
IPR002659	Glycosyl transferase, family 31	4
IPR002913	Lipid-binding START	4
IPR002939	Chaperone DnaJ, C-terminal	4
IPR003034	DNA-binding SAP	4
IPR003103	Apoptosis regulator, Bcl-2 protein, BAG	4
IPR003119	Saposin type A	4
IPR003199	Choloylglycine hydrolase	4
IPR003316	Transcription factor E2F/dimerisation partner (TDP)	4
IPR003347	Transcription factor jumonji/aspartyl beta-hydroxylase	4
IPR003702	Acetyl-CoA hydrolase/transferase	4
IPR004142	Ndr	4
IPR004273	Dynein heavy chain	4
IPR004344	Tubulin-tyrosine ligase	4
IPR004345	TB2/DP1/HVA22-related protein	4
IPR005814	Aminotransferase class-III	4
IPR005843	Alpha-D-phosphohexomutase, C-terminal	4
IPR006021	Staphylococcal nuclease (SNase-like)	4
IPR006047	Glycosyl hydrolase, family 13, catalytic domain	4
IPR006076	FAD dependent oxidoreductase	4
IPR006089	Acyl-CoA dehydrogenase, conserved site	4
IPR006090	Acyl-CoA oxidase/dehydrogenase, type 1	4
IPR006222	Glycine cleavage T-protein, N-terminal	4
IPR006578	MADF domain	4
IPR006671	Cyclin, N-terminal	4
IPR007125	Histone core	4
IPR007245	Gpi16 subunit, GPI transamidase component	4
IPR007304	TAP42-like protein	4
IPR007502	Helicase-associated domain	4
IPR007588	Zinc finger, FLYWCH-type	4
IPR008154	Amyloidogenic glycoprotein, extracellular	4
IPR008663	Leukocyte cell-derived chemotaxin 2	4
IPR008917	Eukaryotic transcription factor, Skn-1-like, DNA-binding	4
IPR008927	6-phosphogluconate dehydrogenase, C-terminal-like	4
IPR008965	Carbohydrate-binding	4
IPR008984	SMAD/FHA domain	4
IPR009022	Elongation factor G/III/V	4
IPR009033	Calreticulin/calnexin, P	4
IPR009078	Ferritin/ribonucleotide reductase-like	4
IPR009283	Apyrase	4
IPR010226	NADH-quinone oxidoreductase, chain I	4
IPR010993	Sterile alpha motif homology	4
IPR011178	Amyloidogenic glycoprotein, copper-binding	4
IPR011603	2-oxoglutarate dehydrogenase, E1 component	4
IPR011682	Glycosyl hydrolases 38, C-terminal	4
IPR012338	Beta-lactamase/transpeptidase-like	4
IPR013150	Transcription factor TFIIB, cyclin-related	4
IPR013809	Epsin-like, N-terminal	4
IPR013830	Esterase, SGNH hydrolase-type	4
IPR014782	Peptidase M1, membrane alanine aminopeptidase, N-terminal	4
IPR015633	E2F Family	4
IPR015710	Talin-related	4
IPR015712	DNA-directed RNA polymerase, subunit 2	4
IPR015849	Amyloidogenic glycoprotein, heparin-binding	4
IPR016044	Filament	4
IPR016071	Staphylococcal nuclease (SNase-like), OB-fold	4
IPR016073	SKP1 component, POZ	4
IPR016137	Regulator of G protein signalling superfamily	4
IPR016158	Cullin homology	4
IPR017892	Protein kinase, C-terminal	4
IPR017941	Rieske [2Fe-2S] iron-sulphur domain	4
IPR017948	Transforming growth factor beta, conserved site	4
IPR018073	Proteinase inhibitor I25, cystatin, conserved site	4
IPR018122	Transcription factor, fork head, conserved site	4
IPR018203	GDP dissociation inhibitor	4
IPR018392	Peptidoglycan-binding lysin domain	4
IPR018490	Cyclic nucleotide-binding-like	4
IPR018625	Protein of unknown function DUF2346	4
IPR019342	NADH ubiquinone oxidoreductase, iron-sulphur subunit 5	4
IPR020606	Ribosomal protein S7, conserved site	4
IPR020611	Copper type II, ascorbate-dependent monooxygenase, histidine-cluster-1 conserved site	4
IPR020783	Ribosomal protein L11, C-terminal domain	4
IPR020784	Ribosomal protein L11, N-terminal	4
IPR020785	Ribosomal protein L11, conserved site	4
IPR020828	Glyceraldehyde 3-phosphate dehydrogenase, NAD(P) binding domain	4
IPR020831	Glyceraldehyde/Erythrose phosphate dehydrogenase family	4
IPR022364	F-box domain, Skp2-like	4
IPR023333	Proteasome B-type subunit	4
IPR023574	Ribosomal protein L4 domain	4
IPR023578	Ras guanine nucleotide exchange factor, domain	4
IPR023631	Amidase signature domain	4
IPR023801	Histone deacetylase domain	4
IPR000022	Carboxyl transferase	3
IPR000058	Zinc finger, AN1-type	3
IPR000152	EGF-type aspartate/asparagine hydroxylation site	3
IPR000163	Prohibitin	3
IPR000219	Dbl homology (DH) domain	3
IPR000246	Peptidase T2, asparaginase 2	3
IPR000270	Phox/Bem1p	3
IPR000297	Peptidyl-prolyl cis-trans isomerase, PpiC-type	3
IPR000308	14-3-3 protein	3
IPR000420	Yeast PIR protein repeat	3
IPR000432	DNA mismatch repair protein MutS, C-terminal domain	3
IPR000602	Glycoside hydrolase, family 38, core	3
IPR000682	Protein-L-isoaspartate(D-aspartate) O-methyltransferase	3
IPR000749	ATP guanido phosphotransferase	3
IPR000757	Glycoside hydrolase, family 16	3
IPR000760	Inositol monophosphatase	3
IPR000782	FAS1 domain	3
IPR000789	Cyclin-dependent kinase, regulatory subunit	3
IPR000793	ATPase, F1/V1/A1 complex, alpha/beta subunit, C-terminal	3
IPR000845	Nucleoside phosphorylase domain	3
IPR000875	Cecropin	3
IPR000959	POLO box duplicated domain	3
IPR000980	SH2 motif	3
IPR000990	Innexin	3
IPR001067	Nuclear translocator	3
IPR001111	Transforming growth factor-beta, N-terminal	3
IPR001125	Recoverin	3
IPR001214	SET domain	3
IPR001247	Exoribonuclease, phosphorolytic domain 1	3
IPR001251	Cellular retinaldehyde-binding/triple function, C-terminal	3
IPR001269	tRNA-dihydrouridine synthase	3
IPR001279	Beta-lactamase-like	3
IPR001312	Hexokinase	3
IPR001353	Proteasome, subunit alpha/beta	3
IPR001465	Malate synthase	3
IPR001466	Beta-lactamase-related	3
IPR001469	ATPase, F1 complex, delta/epsilon subunit	3
IPR001519	Ferritin	3
IPR001544	Aminotransferase, class IV	3
IPR001662	Translation elongation factor EF1B, gamma chain, conserved	3
IPR001763	Rhodanese-like	3
IPR001765	Carbonic anhydrase	3
IPR001839	Transforming growth factor-beta, C-terminal	3
IPR001895	Guanine-nucleotide dissociation stimulator CDC25	3
IPR001950	Translation initiation factor SUI1	3
IPR001972	Stomatin	3
IPR002083	MATH	3
IPR002097	Profilin/allergen	3
IPR002123	Phospholipid/glycerol acyltransferase	3
IPR002125	CMP/dCMP deaminase, zinc-binding	3
IPR002132	Ribosomal protein L5	3
IPR002164	Nucleosome assembly protein (NAP)	3
IPR002222	Ribosomal protein S19/S15	3
IPR002241	Glycoside hydrolase, family 27	3
IPR002326	Cytochrome c1	3
IPR002558	I/LWEQ	3
IPR002641	Patatin/Phospholipase A2-related	3
IPR002655	Acyl-CoA oxidase, C-terminal	3
IPR002671	Ribosomal protein L22e	3
IPR002715	Nascent polypeptide-associated complex NAC	3
IPR002737	UPF0103/Mediator of ErbB2-driven cell motility (Memo-related)	3
IPR002744	Domain of unknown function DUF59	3
IPR002877	Ribosomal RNA methyltransferase RrmJ/FtsJ	3
IPR002900	Domain of unknown function DUF38, Caenorhabditis species	3
IPR003000	NAD-dependent histone deacetylase, silent information regulator Sir2	3
IPR003016	2-oxo acid dehydrogenase, lipoyl-binding site	3
IPR003197	Cytochrome d ubiquinol oxidase, 14kDa subunit	3
IPR003226	Metal-dependent protein hydrolase	3
IPR003323	Ovarian tumour, otubain	3
IPR003597	Immunoglobulin C1-set	3
IPR003613	U box domain	3
IPR003653	Peptidase C48, SUMO/Sentrin/Ubl1	3
IPR003703	Acyl-CoA thioesterase	3
IPR003859	Galactosyltransferase, metazoa	3
IPR003960	ATPase, AAA-type, conserved site	3
IPR004038	Ribosomal protein L7Ae/L30e/S12e/Gadd45	3
IPR004147	ABC-1	3
IPR004177	DDHD	3
IPR004192	Ubiquinol cytochrome reductase, transmembrane domain	3
IPR004240	Nonaspanin (TM9SF)	3
IPR004296	Protein of unknown function DUF236	3
IPR004487	Clp protease, ATP-binding subunit ClpX	3
IPR004524	Aspartyl-tRNA synthetase, class IIb, bacterial/mitochondrial-type	3
IPR004820	Cytidylyltransferase	3
IPR004934	Tropomodulin	3
IPR004942	Dynein light chain-related	3
IPR005612	CCAAT-binding factor	3
IPR005649	Chorion 2	3
IPR005786	Branched-chain amino acid aminotransferase II	3
IPR005804	Fatty acid desaturase, type 1	3
IPR005805	Rieske iron-sulphur protein, C-terminal	3
IPR005834	Haloacid dehalogenase-like hydrolase	3
IPR006084	DNA repair protein (XPGC)/yeast Rad	3
IPR006085	XPG N-terminal	3
IPR006094	FAD linked oxidase, N-terminal	3
IPR006168	Glycerol-3-phosphate dehydrogenase, NAD-dependent	3
IPR006195	Aminoacyl-tRNA synthetase, class II	3
IPR006209	EGF	3
IPR006461	Uncharacterised protein family Cys-rich	3
IPR006597	Sel1-like	3
IPR006652	Kelch repeat type 1	3
IPR007014	FUN14	3
IPR007123	Gelsolin domain	3
IPR007282	NOT2/NOT3/NOT5	3
IPR007327	Tumour protein D52	3
IPR007699	SGS	3
IPR007705	Vesicle transport v-SNARE, N-terminal	3
IPR007714	Protein of unknown function DUF667	3
IPR007727	Spo12	3
IPR007872	Zinc finger, DPH-type	3
IPR008027	Ubiquinol-cytochrome C reductase, UQCRX/QCR9-like	3
IPR008081	Cytoplasmic FMR1-interacting	3
IPR008146	Glutamine synthetase, catalytic domain	3
IPR008152	Clathrin adaptor, alpha/beta/gamma-adaptin, appendage, Ig-like subdomain	3
IPR008166	Domain of unknown function DUF23	3
IPR008388	ATPase, V1 complex, subunit S1	3
IPR008710	Nicastrin	3
IPR008753	Peptidase M13	3
IPR008856	Translocon-associated beta	3
IPR009036	Molybdenum cofactor biosynthesis, MoeB	3
IPR009051	Alpha-helical ferredoxin	3
IPR009056	Cytochrome c domain	3
IPR009066	Alpha-2-macroglobulin receptor-associated protein, domain 1	3
IPR009068	S15/NS1, RNA-binding	3
IPR009635	Neural proliferation differentiation control-1	3
IPR010285	DNA helicase PIF1, ATP-dependent	3
IPR010300	Cysteine dioxygenase type I	3
IPR010339	TIP49, C-terminal	3
IPR010515	Collagenase NC10/endostatin	3
IPR010908	Longin	3
IPR011021	Arrestin-like, N-terminal	3
IPR011047	Quinonprotein alcohol dehydrogenase-like	3
IPR011053	Single hybrid motif	3
IPR011076	Malate synthase-like	3
IPR011538	NADH ubiquinone oxidoreductase, 51kDa subunit	3
IPR013025	Ribosomal protein L25/L23	3
IPR013041	Clathrin/coatomer adaptor, adaptin-like, appendage, Ig-like subdomain	3
IPR013078	Histidine phosphatase superfamily, clade-1	3
IPR013105	Tetratricopeptide TPR2	3
IPR013137	Zinc finger, TFIIB-type	3
IPR013520	Exonuclease, RNase T/DNA polymerase III	3
IPR013790	Dwarfin	3
IPR013854	Transcription factor AP-2, C-terminal	3
IPR013998	Nebulin	3
IPR014030	Beta-ketoacyl synthase, N-terminal	3
IPR015096	Domain of unknown function DUF1897	3
IPR015429	Cyclin C/H/T/L	3
IPR015449	Potassium channel, calcium-activated, SK	3
IPR015496	Ubiquilin	3
IPR015507	Ribosomal RNA large subunit methyltransferase E	3
IPR015526	Frizzled-related	3
IPR015720	TMP21-related	3
IPR015795	Pyruvate kinase, C-terminal-like	3
IPR015813	Pyruvate/Phosphoenolpyruvate kinase	3
IPR015882	Acetylhexosaminidase, subunit a/b	3
IPR016047	Peptidase M23	3
IPR016072	SKP1 component, dimerisation	3
IPR016141	Citrate synthase-like, core	3
IPR016156	FAD/NAD-linked reductase, dimerisation	3
IPR016160	Aldehyde dehydrogenase, conserved site	3
IPR016166	FAD-binding, type 2	3
IPR016186	C-type lectin-like	3
IPR016193	Cytidine deaminase-like	3
IPR017455	Zinc finger, FYVE-related	3
IPR017884	SANT, eukarya	3
IPR017906	Myotubularin phosphatase domain	3
IPR017975	Tubulin, conserved site	3
IPR018130	Ribosomal protein S2, conserved site	3
IPR018279	Ribosomal protein S21e, conserved site	3
IPR018305	Ribosomal protein L50, mitochondria	3
IPR018351	Tudor subgroup	3
IPR018499	Tetraspanin	3
IPR018933	Netrin module, non-TIMP type	3
IPR019143	JNK/Rab-associated protein-1, N-terminal	3
IPR019171	Caffeine-induced death protein 2	3
IPR019269	Biogenesis of lysosome-related organelles complex-1, subunit 2	3
IPR019280	COP9 signalosome, subunit CSN8	3
IPR019356	Protein of unknown function DUF2181	3
IPR019368	Ribosomal protein S23/S29, mitochondrial	3
IPR019376	Myeloid leukemia factor	3
IPR019378	GDP-fucose protein O-fucosyltransferase	3
IPR019383	Golgin subfamily A member 7/ERF4	3
IPR019395	Transmembrane protein 161A/B	3
IPR019545	DM13 domain	3
IPR019651	Glutamate dehydrogenase, NAD-specific	3
IPR019744	Amyloidogenic glycoprotein, extracellular domain conserved site	3
IPR019787	Zinc finger, PHD-finger	3
IPR019844	Cold-shock conserved site	3
IPR019954	Ubiquitin conserved site	3
IPR020003	ATPase, alpha/beta subunit, nucleotide-binding domain, active site	3
IPR020067	Frizzled domain	3
IPR020610	Thiolase, active site	3
IPR020616	Thiolase, N-terminal	3
IPR020617	Thiolase, C-terminal	3
IPR020818	Chaperonin Cpn10	3
IPR020934	Ribosomal protein S19 conserved site	3
IPR021190	Peptidase M10A, matrix metallopeptidase	3
IPR021852	Protein of unknown function DUF3456	3
IPR022309	Ribosomal protein S8e/ribosomal biogenesis NSA2	3
IPR022761	Lyase 1, N-terminal	3
IPR022803	Ribosomal protein L5 domain	3
IPR023410	14-3-3 domain	3
IPR023416	Transthyretin/hydroxyisourate hydrolase, superfamily	3
IPR023418	Transthyretin, thyroxine binding site	3
IPR023486	Transcription factor TFIIB, conserved site	3
IPR023570	Acyl-CoA oxidase, peroxisomal	3
IPR023575	Ribosomal protein S19, superfamily	3
IPR023795	Protease inhibitor I4, serpin, conserved site	3
IPR000054	Ribosomal protein L31e	2
IPR000061	SWAP/Surp	2
IPR000072	Platelet-derived growth factor (PDGF)	2
IPR000101	Gamma-glutamyltranspeptidase	2
IPR000111	Glycoside hydrolase, clan GH-D	2
IPR000127	Ubiquitin-activating enzyme repeat	2
IPR000146	Fructose-1,6-bisphosphatase class 1/Sedoheputulose-1,7-bisphosphatase	2
IPR000156	Ran binding protein 1	2
IPR000159	Ras-association	2
IPR000192	Aminotransferase, class V/Cysteine desulfurase	2
IPR000253	Forkhead-associated (FHA) domain	2
IPR000261	EPS15 homology (EH)	2
IPR000266	Ribosomal protein S17	2
IPR000289	Ribosomal protein S28e	2
IPR000306	Zinc finger, FYVE-type	2
IPR000330	SNF2-related	2
IPR000331	Rap/ran-GAP	2
IPR000352	Peptide chain release factor class I/class II	2
IPR000358	Ribonucleotide reductase	2
IPR000402	ATPase, P-type cation exchange, beta subunit	2
IPR000424	Primosome PriB/single-strand DNA-binding	2
IPR000435	Tektin	2
IPR000467	D111/G-patch	2
IPR000477	Reverse transcriptase	2
IPR000530	Ribosomal protein S12e	2
IPR000533	Tropomyosin	2
IPR000537	UbiA prenyltransferase family	2
IPR000577	Carbohydrate kinase, FGGY	2
IPR000582	Acyl-CoA-binding protein, ACBP	2
IPR000584	Voltage-dependent calcium channel, L-type, beta subunit	2
IPR000623	Shikimate kinase	2
IPR000640	Translation elongation factor EFG/EF2, C-terminal	2
IPR000644	Cystathionine beta-synthase, core	2
IPR000649	Initiation factor 2B-related	2
IPR000690	Zinc finger, C2H2-type matrin	2
IPR000744	NSF attachment protein	2
IPR000754	Ribosomal protein S9	2
IPR000781	Enhancer of rudimentary	2
IPR000788	Ribonucleotide reductase large subunit, C-terminal	2
IPR000806	Rab GDI protein	2
IPR000818	TEA/ATTS	2
IPR000819	Peptidase M17, leucyl aminopeptidase, C-terminal	2
IPR000851	Ribosomal protein S5	2
IPR000867	Insulin-like growth factor-binding protein, IGFBP	2
IPR000895	Transthyretin/hydroxyisourate hydrolase	2
IPR000900	Nebulin 35 residue motif	2
IPR000903	Myristoyl-CoA protein N-myristoyltransferase	2
IPR000915	Ribosomal protein L6E	2
IPR000949	ELM2 domain	2
IPR000974	Glycoside hydrolase, family 22, lysozyme	2
IPR001019	Guanine nucleotide binding protein (G-protein), alpha subunit	2
IPR001033	Alpha-catenin	2
IPR001040	Translation Initiation factor eIF- 4e	2
IPR001078	2-oxoacid dehydrogenase acyltransferase, catalytic domain	2
IPR001106	Phenylalanine/histidine ammonia-lyase	2
IPR001124	Lipid-binding serum glycoprotein, C-terminal	2
IPR001132	SMAD domain, Dwarfin-type	2
IPR001135	NADH-quinone oxidoreductase, subunit D	2
IPR001166	Crustacean neurohormone	2
IPR001173	Glycosyl transferase, family 2	2
IPR001176	1-aminocyclopropane-1-carboxylate synthase	2
IPR001189	Manganese/iron superoxide dismutase	2
IPR001204	Phosphate transporter	2
IPR001208	Mini-chromosome maintenance, DNA-dependent ATPase	2
IPR001266	Ribosomal protein S19e	2
IPR001275	DM DNA-binding	2
IPR001289	CCAAT-binding transcription factor, subunit B	2
IPR001293	Zinc finger, TRAF-type	2
IPR001327	Pyridine nucleotide-disulphide oxidoreductase, NAD-binding domain	2
IPR001347	Sugar isomerase (SIS)	2
IPR001357	BRCT	2
IPR001365	Adenosine/AMP deaminase	2
IPR001375	Peptidase S9, prolyl oligopeptidase, catalytic domain	2
IPR001433	Oxidoreductase FAD/NAD(P)-binding	2
IPR001442	Collagen IV, non-collagenous	2
IPR001515	Ribosomal protein L32e	2
IPR001529	DNA-directed RNA polymerase, M/15kDa subunit	2
IPR001533	Transcriptional coactivator/pterin dehydratase	2
IPR001557	L-lactate/malate dehydrogenase	2
IPR001569	Ribosomal protein L37e	2
IPR001577	Peptidase M8, leishmanolysin	2
IPR001578	Peptidase C12, ubiquitin carboxyl-terminal hydrolase 1	2
IPR001590	Peptidase M12B, ADAM/reprolysin	2
IPR001593	Ribosomal protein S3Ae	2
IPR001619	Sec1-like protein	2
IPR001657	Peptidase C46, hedgehog protein	2
IPR001660	Sterile alpha motif domain	2
IPR001666	Phosphatidylinositol transfer protein	2
IPR001774	Delta/Serrate/lag-2 (DSL) protein	2
IPR001791	Laminin G domain	2
IPR001804	Isocitrate/isopropylmalate dehydrogenase	2
IPR001807	Chloride channel, voltage gated	2
IPR001828	Extracellular ligand-binding receptor	2
IPR001857	Ribosomal protein L19	2
IPR001884	Translation elongation factor IF5A	2
IPR001888	Transposase, type 1	2
IPR001907	Peptidase S14, ClpP	2
IPR001916	Glycoside hydrolase, family 22	2
IPR001945	Xeroderma pigmentosum group D protein	2
IPR001951	Histone H4	2
IPR001962	Asparagine synthase	2
IPR001971	Ribosomal protein S11	2
IPR001991	Sodium dicarboxylate symporter	2
IPR002000	Lysosome-associated membrane glycoprotein	2
IPR002023	NADH ubiquinone oxidoreductase, 24kDa subunit	2
IPR002073	3'5'-cyclic nucleotide phosphodiesterase, catalytic domain	2
IPR002108	Actin-binding, cofilin/tropomyosin type	2
IPR002124	Cytochrome c oxidase, subunit Vb	2
IPR002129	Pyridoxal phosphate-dependent decarboxylase	2
IPR002168	Lipase, GDXG, active site	2
IPR002300	Aminoacyl-tRNA synthetase, class Ia	2
IPR002303	Valyl-tRNA synthetase	2
IPR002312	Aspartyl/Asparaginyl-tRNA synthetase, class IIb	2
IPR002394	Nicotinic acetylcholine receptor	2
IPR002403	Cytochrome P450, E-class, group IV	2
IPR002429	Cytochrome c oxidase subunit II C-terminal	2
IPR002472	Palmitoyl protein thioesterase	2
IPR002490	ATPase, V0/A0 complex, 116kDa subunit	2
IPR002524	Cation efflux protein	2
IPR002554	Protein phosphatase 2A, regulatory B subunit, B56	2
IPR002569	Peptide methionine sulphoxide reductase MsrA	2
IPR002601	C6 domain	2
IPR002624	Deoxynucleoside kinase	2
IPR002645	Sulphate transporter/antisigma-factor antagonist STAS	2
IPR002687	Pre-mRNA processing ribonucleoprotein, snoRNA-binding domain	2
IPR002701	Chorismate mutase	2
IPR002779	Adenosylcobalamin biosynthesis, ATP cob(I)alamin adenosyltransferase, EutT/PduO type	2
IPR002818	ThiJ/PfpI	2
IPR002833	Peptidyl-tRNA hydrolase, PTH2	2
IPR002884	Proprotein convertase, P	2
IPR002903	S-adenosyl-L-methionine-dependent methyltransferase, MraW	2
IPR002905	N2,N2-dimethylguanosine tRNA methyltransferase	2
IPR002906	Ribosomal protein S27a	2
IPR002925	Dienelactone hydrolase	2
IPR002930	Glycine cleavage H-protein	2
IPR002934	Nucleotidyl transferase domain	2
IPR002937	Amine oxidase	2
IPR003006	Immunoglobulin/major histocompatibility complex, conserved site	2
IPR003010	Nitrilase/cyanide hydratase and apolipoprotein N-acyltransferase	2
IPR003021	Repair protein Rad1/Rec1	2
IPR003081	Glutathione S-transferase, Mu class	2
IPR003084	Histone deacetylase	2
IPR003096	Smooth muscle protein/calponin	2
IPR003152	PIK-related kinase, FATC	2
IPR003194	Transcription initiation factor IIA, gamma subunit	2
IPR003213	Cytochrome c oxidase, subunit VIb	2
IPR003350	Homeodomain protein CUT	2
IPR003392	Patched	2
IPR003395	RecF/RecN/SMC	2
IPR003578	Small GTPase, Rho type	2
IPR003689	Zinc/iron permease	2
IPR003737	N-acetylglucosaminyl phosphatidylinositol deacetylase	2
IPR003886	Nidogen, extracellular domain	2
IPR003887	Lamino-associated polypeptide 2/emerin	2
IPR003891	Initiation factor eIF-4 gamma, MA3	2
IPR003892	Ubiquitin system component Cue	2
IPR003957	Transcription factor, CBFA/NFYB, DNA topoisomerase	2
IPR004001	Actin, conserved site	2
IPR004009	Myosin, N-terminal, SH3-like	2
IPR004083	Regulatory associated protein of TOR	2
IPR004143	Biotin/lipoate A/B protein ligase	2
IPR004167	E3 binding	2
IPR004178	Calmodulin-binding domain	2
IPR004179	Sec63 domain	2
IPR004245	Protein of unknown function DUF229	2
IPR004274	NLI interacting factor	2
IPR004313	Acireductone dioxygenase ARD family	2
IPR004323	Divalent ion tolerance protein, CutA1	2
IPR004360	Glyoxalase/bleomycin resistance protein/dioxygenase	2
IPR004367	Cyclin, C-terminal	2
IPR004457	Zinc finger, ZPR1-type	2
IPR004480	Monothiol glutaredoxin-related	2
IPR004686	Tricarboxylate/iron carrier	2
IPR004841	Amino acid permease domain	2
IPR004855	Transcription factor IIA, alpha/beta subunit	2
IPR004882	LUC7-related	2
IPR004888	Glycoside hydrolase, family 63	2
IPR004979	Transcription factor AP-2	2
IPR005020	Protein of unknown function DUF278	2
IPR005024	Snf7	2
IPR005123	Oxoglutarate/iron-dependent oxygenase	2
IPR005162	Retrotransposon gag protein	2
IPR005178	Protein of unknown function DUF300	2
IPR005351	Uncharacterised protein family UPF0139	2
IPR005542	PBX	2
IPR005549	Kinetochore protein Nuf2	2
IPR005554	Nrap protein	2
IPR005578	Hrf1	2
IPR005615	Glutathione synthase, eukaryotic	2
IPR005633	Ribosomal protein L23/L25, N-terminal	2
IPR005679	Ribosomal protein S12, bacteria	2
IPR005956	4-hydroxyphenylpyruvate dioxygenase	2
IPR006012	Syntaxin/epimorphin, conserved site	2
IPR006029	Neurotransmitter-gated ion-channel transmembrane domain	2
IPR006032	Ribosomal protein S12/S23	2
IPR006046	Glycoside hydrolase, family 13	2
IPR006058	2Fe-2S ferredoxin, iron-sulphur binding site	2
IPR006099	Methylmalonyl-CoA mutase, alpha/beta chain, catalytic	2
IPR006109	Glycerol-3-phosphate dehydrogenase, NAD-dependent, C-terminal	2
IPR006145	Pseudouridine synthase, RsuA and RluB/C/D/E/F	2
IPR006162	Phosphopantetheine attachment site	2
IPR006163	Phosphopantetheine-binding	2
IPR006214	Inhibitor of apoptosis-promoting Bax1-related	2
IPR006565	Bromodomain transcription factor	2
IPR006568	PSP, proline-rich	2
IPR006583	PAN-3 domain	2
IPR006649	Like-Sm ribonucleoprotein (LSM) domain, eukaryotic/archaea-type	2
IPR006650	Adenosine/AMP deaminase active site	2
IPR006656	Molybdopterin oxidoreductase	2
IPR006687	Small GTPase SAR1-type	2
IPR006746	26S proteasome non-ATPase regulatory subunit Rpn12	2
IPR006773	26S proteasome complex ubiquitin receptor, subunit Rpn13	2
IPR006806	ETC complex I subunit	2
IPR006876	LMBR1-like membrane protein	2
IPR006926	Vps16, N-terminal	2
IPR006953	Uso1/p115-like vesicle tethering protein, head region	2
IPR006954	Protein of unknown function DUF644	2
IPR006996	Dynamitin subunit 2	2
IPR007010	Poly(A) polymerase, RNA-binding domain	2
IPR007026	CC domain	2
IPR007084	BRICHOS	2
IPR007120	DNA-directed RNA polymerase, subunit 2, domain 6	2
IPR007130	Diacylglycerol acyltransferase	2
IPR007133	RNA polymerase II-associated, Paf1	2
IPR007197	Radical SAM	2
IPR007216	Cell differentiation, Rcd1-like	2
IPR007311	ST7	2
IPR007320	Programmed cell death protein 2, C-terminal	2
IPR007330	MIT	2
IPR007402	Protein of unknown function DUF455	2
IPR007513	Uncharacterised protein family SERF	2
IPR007523	NADH dehydrogenase [ubiquinone] 1 alpha subcomplex assembly factor 3	2
IPR007599	Derlin	2
IPR007701	Interferon-related developmental regulator, N-terminal	2
IPR007745	Cytochrome c oxidase copper chaperone	2
IPR007857	Skb1 methyltransferase	2
IPR007991	RNA polymerase I specific transcription initiation factor RRN3	2
IPR008010	Membrane protein,Tapt1/CMV receptor	2
IPR008012	Proteasome maturation factor UMP1	2
IPR008092	Ribosomal protein S29, mitochondrial	2
IPR008116	Sequence-specific single-strand DNA-binding protein	2
IPR008162	Inorganic pyrophosphatase	2
IPR008209	Phosphoenolpyruvate carboxykinase, GTP-utilising	2
IPR008210	Phosphoenolpyruvate carboxykinase, N-terminal	2
IPR008250	ATPase, P-type, ATPase-associated domain	2
IPR008269	Peptidase S16, Lon C-terminal	2
IPR008331	Ferritin/DPS protein domain	2
IPR008376	Synembryn	2
IPR008386	ATPase, F0 complex, subunit E, mitochondrial	2
IPR008493	Protein of unknown function DUF775	2
IPR008530	Protein of unknown function DUF812	2
IPR008532	Domain of unknown function DUF814	2
IPR008588	Protein of unknown function DUF870, Caenorhabditis species	2
IPR008631	Glycogen synthase	2
IPR008775	Phytanoyl-CoA dioxygenase	2
IPR008851	Transcription initiation factor IIF, alpha subunit	2
IPR008930	Terpenoid cylases/protein prenyltransferase alpha-alpha toroid	2
IPR008952	Tetraspanin, EC2 domain	2
IPR008954	Moesin	2
IPR008967	p53-like transcription factor, DNA-binding	2
IPR008969	Carboxypeptidase-like, regulatory domain	2
IPR008974	TRAF-like	2
IPR009001	Translation elongation factor EF1A/initiation factor IF2gamma, C-terminal	2
IPR009014	Transketolase, C-terminal/Pyruvate-ferredoxin oxidoreductase, domain II	2
IPR009028	Clathrin/coatomer adaptor, adaptin-like, appendage, C-terminal subdomain	2
IPR009040	Ferritin-like	2
IPR009069	MTCP1	2
IPR009081	Acyl carrier protein-like	2
IPR009088	Transcription factor IIA, beta-barrel	2
IPR009145	U2 auxiliary factor small subunit	2
IPR009422	Gemin6	2
IPR009637	Transmembrane receptor, eukaryota	2
IPR009644	Fukutin-related	2
IPR009981	Protein of unknown function DUF1505	2
IPR010097	Malate dehydrogenase, type 1	2
IPR010357	Protein of unknown function DUF953, thioredoxin-like	2
IPR010414	FRG1-like	2
IPR010483	Alpha-2-macroglobulin RAP, C-terminal	2
IPR010497	Epoxide hydrolase, N-terminal	2
IPR010509	ABC transporter, N-terminal	2
IPR010714	Coatomer, alpha subunit, C-terminal	2
IPR010736	Protein of unknown function DUF1309	2
IPR010851	S locus-related glycoprotein 1 binding pollen coat	2
IPR010982	Lambda repressor-like, DNA-binding	2
IPR011004	Trimeric LpxA-like	2
IPR011008	Dimeric alpha-beta barrel	2
IPR011015	LEM-like domain	2
IPR011022	Arrestin-like, C-terminal	2
IPR011025	G protein alpha subunit, helical insertion	2
IPR011039	Transcription Factor IIF, Rap30/Rap74, interaction	2
IPR011107	Protein phosphatase inhibitor	2
IPR011128	Glycerol-3-phosphate dehydrogenase, NAD-dependent, N-terminal	2
IPR011146	Histidine triad-like motif	2
IPR011162	MHC classes I/II-like antigen recognition protein	2
IPR011258	BPG-independent PGAM, N-terminal	2
IPR011322	Nitrogen regulatory PII-like, alpha/beta	2
IPR011332	Ribosomal protein, zinc-binding domain	2
IPR011356	Peptidase M17	2
IPR011400	Translation initiation factor eIF-3b	2
IPR011510	Sterile alpha motif, type 2	2
IPR011511	Variant SH3	2
IPR011524	SARAH	2
IPR011527	ABC transporter, transmembrane domain, type 1	2
IPR011600	Peptidase C14, caspase catalytic	2
IPR011659	WD40-like Beta Propeller	2
IPR011683	Glycosyl hydrolase 53	2
IPR011707	Multicopper oxidase, type 3	2
IPR011763	Acetyl-coenzyme A carboxyltransferase, C-terminal	2
IPR011765	Peptidase M16, N-terminal	2
IPR011767	Glutaredoxin active site	2
IPR011876	Isopentenyl-diphosphate delta-isomerase, type 1	2
IPR011992	EF-hand-like domain	2
IPR012001	Thiamine pyrophosphate enzyme, N-terminal TPP-binding domain	2
IPR012302	Malic enzyme, NAD-binding	2
IPR012493	Renin receptor-like	2
IPR012501	Vps54-like	2
IPR012606	Ribosomal protein S13/S15, N-terminal	2
IPR012680	Laminin G, subdomain 2	2
IPR012720	T-complex protein 1, eta subunit	2
IPR012721	T-complex protein 1, theta subunit	2
IPR012722	T-complex protein 1, zeta subunit	2
IPR012816	Conserved hypothetical protein CHP02464	2
IPR012974	NOP5, N-terminal	2
IPR013027	FAD-dependent pyridine nucleotide-disulphide oxidoreductase	2
IPR013091	EGF calcium-binding	2
IPR013094	Alpha/beta hydrolase fold-3	2
IPR013129	Transcription factor jumonji	2
IPR013149	Alcohol dehydrogenase, C-terminal	2
IPR013151	Immunoglobulin	2
IPR013625	Tensin phosphotyrosine-binding domain	2
IPR013813	Endoribonuclease L-PSP/chorismate mutase-like	2
IPR013837	ATPase, F0 complex subunit B, mitochondrial, metazoa	2
IPR013924	Ribonuclease H2, subunit C	2
IPR013977	Glycine cleavage T-protein, C-terminal barrel	2
IPR014029	NADH ubiquinone oxidoreductase, 49kDa subunit, conserved site	2
IPR014039	Translation elongation factor EFTs/EF1B, dimerisation	2
IPR014186	S-formylglutathione hydrolase	2
IPR014778	Myb, DNA-binding	2
IPR014812	Vps51/Vps67	2
IPR014882	Cathepsin C exclusion	2
IPR015049	Domain of unknown function DUF1900	2
IPR015211	Peptidase M1, leukotriene A4 hydrolase, aminopeptidase C-terminal	2
IPR015415	Vps4 oligomerisation, C-terminal	2
IPR015419	EKC/KEOPS complex, subunit Pcc1	2
IPR015425	Actin-binding FH2	2
IPR015482	Syntrophin	2
IPR015505	Coronin	2
IPR015506	Dishevelled-related protein	2
IPR015623	Actin-related protein 3	2
IPR015650	Heavy chain of Myosin	2
IPR015659	Proline oxidase	2
IPR015679	Phospholipase D	2
IPR015717	ST2 receptor binding protein-related	2
IPR015760	Translation initiation factor IF- 2	2
IPR015793	Pyruvate kinase, barrel	2
IPR015872	Transcription initiation factor IIA, gamma subunit, N-terminal	2
IPR015927	Peptidase S24/S26A/S26B/S26C	2
IPR016030	Adenosylcobalamin biosynthesis, ATP cob(I)alamin adenosyltransferase-like	2
IPR016157	Cullin, conserved site	2
IPR016159	Cullin repeat-like-containing domain	2
IPR016176	Cobalamin (vitamin B12)-dependent enzyme, catalytic	2
IPR016192	APOBEC/CMP deaminase, zinc-binding	2
IPR017940	ABC transporter, integral membrane type 1	2
IPR017972	Cytochrome P450, conserved site	2
IPR017984	Chromo domain subgroup	2
IPR017998	Chaperone, tailless complex polypeptide 1	2
IPR018017	Nucleoside phosphorylase	2
IPR018161	Secreted growth factor Wnt protein, conserved site	2
IPR018252	Annexin repeat, conserved site	2
IPR018299	Alkaline phosphatase, active site	2
IPR018369	Chaperonin Cpn10, conserved site	2
IPR018497	Peptidase M13, neprilysin, C-terminal	2
IPR018506	Cytochrome b5, heme-binding site	2
IPR018612	Domain of unknown function DUF2040	2
IPR018613	Protein of unknown function DUF2052, coiled-coil	2
IPR018793	Cytochrome c oxidase assembly protein PET191	2
IPR018902	Uncharacterised protein family UPF0573/UPF0605	2
IPR018946	Alkaline phosphatase D-related	2
IPR019008	Domain of unknown function DUF2012	2
IPR019009	Signal recognition particle receptor, beta subunit	2
IPR019142	Dymeclin	2
IPR019145	Mediator complex, subunit Med10	2
IPR019163	THO complex, subunit 5	2
IPR019176	Cytochrome B561-related	2
IPR019318	Guanine nucleotide exchange factor, Ric8	2
IPR019326	Protein of unknown function DUF2369	2
IPR019335	Conserved oligomeric Golgi complex, subunit 7	2
IPR019338	Ribosomal protein L35, mitochondrial	2
IPR019344	Mitochondrial F1-F0 ATP synthase subunit F, predicted	2
IPR019400	Peptidase C65, otubain	2
IPR019406	Zinc finger, C2H2, APLF-like	2
IPR019410	Nicotinamide N-methyltransferase, putative	2
IPR019412	Outer membrane protein, IML2, mitochondrial/Tetratricopeptide repeat protein 39	2
IPR019460	Autophagy-related protein 11	2
IPR019520	Ribosomal protein S23, mitochondrial	2
IPR019542	Enhancer of polycomb-like, N-terminal	2
IPR019559	Cullin protein, neddylation domain	2
IPR019759	Peptidase S24/S26A/S26B	2
IPR019761	DNA-directed RNA polymerase M, 15kDa subunit, conserved site	2
IPR019770	Eukaryotic translation initiation factor 4E (eIF-4E), conserved site	2
IPR019786	Zinc finger, PHD-type, conserved site	2
IPR019799	Glycoside hydrolase, family 22, conserved site	2
IPR019821	Kinesin, motor region, conserved site	2
IPR019831	Manganese/iron superoxide dismutase, N-terminal	2
IPR019926	Ribosomal protein L3, conserved site	2
IPR019974	XPG conserved site	2
IPR020052	Ribosomal protein L31e, conserved site	2
IPR020477	C2 region	2
IPR020550	Inositol monophosphatase, conserved site	2
IPR020557	Fumarate lyase, conserved site	2
IPR020613	Thiolase, conserved site	2
IPR020615	Thiolase, acyl-enzyme intermediate active site	2
IPR020822	Chorismate mutase, type II	2
IPR020829	Glyceraldehyde 3-phosphate dehydrogenase, catalytic domain	2
IPR020830	Glyceraldehyde 3-phosphate dehydrogenase, active site	2
IPR020894	Cadherin conserved site	2
IPR021018	Mediator complex, subunit Med29, metazoa	2
IPR021137	Ribosomal protein L35	2
IPR021138	Ribosomal protein L18a	2
IPR021757	Ribosomal protein L46	2
IPR021978	Protein of unknown function DUF3583	2
IPR022413	ATP guanido phosphotransferase, N-terminal	2
IPR022666	Ribosomal Proteins L2, RNA binding domain	2
IPR022669	Ribosomal protein L2, C-terminal	2
IPR022673	Hexokinase, C-terminal	2
IPR022676	Myristoyl-CoA protein N-myristoyltransferase, N-terminal	2
IPR022755	Zinc finger, double-stranded RNA binding	2
IPR022777	Cupin, JmjC-type	2
IPR023398	Translation Initiation factor eIF- 4e-like domain	2
IPR023476	Peptidyl-tRNA hydrolase II domain	2
IPR023562	Peptidase S14/S49	2
IPR023573	Ribosomal protein L18a/LX	2
IPR023611	Ribosomal protein S23/S25, mitochondrial	2
IPR023621	Ribosomal protein L31e domain	2
IPR023828	Peptidase S8, subtilisin, Ser-active site	2
IPR000007	Tubby, C-terminal	1
IPR000009	Protein phosphatase 2A, regulatory subunit PR55	1
IPR000020	Anaphylatoxin/fibulin	1
IPR000038	Cell division protein GTP binding	1
IPR000043	Adenosylhomocysteinase	1
IPR000082	SEA	1
IPR000089	Biotin/lipoyl attachment	1
IPR000092	Polyprenyl synthetase	1
IPR000095	PAK-box/P21-Rho-binding	1
IPR000108	Neutrophil cytosol factor 2 p67phox	1
IPR000114	Ribosomal protein L16	1
IPR000131	ATPase, F1 complex, gamma subunit	1
IPR000157	Toll-Interleukin receptor	1
IPR000175	Sodium neurotransmitter symporter	1
IPR000183	Ornithine/DAP/Arg decarboxylase	1
IPR000195	Rab-GAP/TBC domain	1
IPR000223	Peptidase S26A, signal peptidase I	1
IPR000225	Armadillo	1
IPR000231	Ribosomal protein L30e	1
IPR000237	GRIP	1
IPR000239	GPCR kinase	1
IPR000276	GPCR, rhodopsin-like, 7TM	1
IPR000277	Cys/Met metabolism, pyridoxal phosphate-dependent enzyme	1
IPR000283	NADH ubiquinone oxidoreductase, 75kDa subunit, conserved site	1
IPR000299	FERM domain	1
IPR000304	Pyrroline-5-carboxylate reductase	1
IPR000310	Orn/Lys/Arg decarboxylase, major domain	1
IPR000315	Zinc finger, B-box	1
IPR000318	Nitrogenase component 1, conserved site	1
IPR000347	Plant metallothionein, family 15	1
IPR000353	MHC class II, beta chain, N-terminal	1
IPR000357	HEAT	1
IPR000361	FeS cluster biogenesis	1
IPR000362	Fumarate lyase	1
IPR000398	Thymidylate synthase	1
IPR000403	Phosphatidylinositol 3-/4-kinase, catalytic	1
IPR000406	RHO protein GDP dissociation inhibitor	1
IPR000407	Nucleoside phosphatase GDA1/CD39	1
IPR000409	BEACH domain	1
IPR000421	Coagulation factor 5/8 type, C-terminal	1
IPR000439	Ribosomal protein L15e	1
IPR000458	Mucin-like glycoprotein	1
IPR000473	Ribosomal protein L36	1
IPR000488	Death	1
IPR000509	Ribosomal protein L36e	1
IPR000558	Histone H2B	1
IPR000569	HECT	1
IPR000580	TSC-22 / Dip / Bun	1
IPR000592	Ribosomal protein S27e	1
IPR000594	UBA/THIF-type NAD/FAD binding fold	1
IPR000606	Helicase domain, viral-like	1
IPR000627	Intradiol ring-cleavage dioxygenase, C-terminal	1
IPR000631	Uncharacterised protein family, carbohydrate kinase-related	1
IPR000639	Epoxide hydrolase-like	1
IPR000642	Peptidase M41	1
IPR000659	Pyridoxamine 5'-phosphate oxidase	1
IPR000674	Aldehyde oxidase/xanthine dehydrogenase, a/b hammerhead	1
IPR000679	Zinc finger, GATA-type	1
IPR000683	Oxidoreductase, N-terminal	1
IPR000695	ATPase, P-type, H+ transporting proton pump	1
IPR000702	Ribosomal protein L6	1
IPR000712	Apoptosis regulator, Bcl-2, BH	1
IPR000730	Proliferating cell nuclear antigen, PCNA	1
IPR000747	Homeobox engrailed	1
IPR000751	M-phase inducer phosphatase	1
IPR000755	Peptidase M15D, VanX D-ala-D-ala dipeptidase	1
IPR000756	Diacylglycerol kinase, accessory domain	1
IPR000772	Ricin B lectin	1
IPR000783	RNA polymerase, subunit H/Rpb5 C-terminal	1
IPR000801	Putative esterase	1
IPR000827	CC chemokine, conserved site	1
IPR000836	Phosphoribosyltransferase	1
IPR000837	Fos transforming protein	1
IPR000842	Phosphoribosyl pyrophosphate synthetase, conserved site	1
IPR000847	Transcription regulator HTH, LysR	1
IPR000850	Adenylate kinase	1
IPR000857	MyTH4 domain	1
IPR000860	Tetrapyrrole biosynthesis, hydroxymethylbilane synthase	1
IPR000872	Tafazzin	1
IPR000876	Ribosomal protein S4e	1
IPR000877	Proteinase inhibitor I12, Bowman-Birk	1
IPR000883	Cytochrome c oxidase, subunit I	1
IPR000892	Ribosomal protein S26e	1
IPR000905	Peptidase M22, glycoprotease	1
IPR000909	Phospholipase C, phosphatidylinositol-specific , X domain	1
IPR000918	Isocitrate lyase/phosphorylmutase	1
IPR000940	Methyltransferase, NNMT/PNMT/TEMT	1
IPR000943	RNA polymerase sigma-70 factor	1
IPR000952	Uncharacterised protein family UPF0017, hydrolase-like, conserved site	1
IPR000988	Ribosomal protein L24e	1
IPR000992	Stress-induced protein SRP1/TIP1	1
IPR000997	Cholinesterase	1
IPR001003	MHC class II, alpha chain, N-terminal	1
IPR001007	von Willebrand factor, type C	1
IPR001012	UBX	1
IPR001014	Ribosomal protein L23/L25, conserved site	1
IPR001015	Ferrochelatase	1
IPR001017	Dehydrogenase, E1 component	1
IPR001030	Aconitase/3-isopropylmalate dehydratase large subunit, alpha/beta/alpha	1
IPR001044	Xeroderma pigmentosum group G protein	1
IPR001045	Spermine synthase	1
IPR001046	Natural resistance-associated macrophage protein	1
IPR001054	Adenylyl cyclase class-3/4/guanylyl cyclase	1
IPR001064	Beta/gamma crystallin	1
IPR001085	Serine hydroxymethyltransferase	1
IPR001090	Ephrin receptor, ligand binding	1
IPR001093	IMP dehydrogenase/GMP reductase	1
IPR001117	Multicopper oxidase, type 1	1
IPR001140	ABC transporter, transmembrane domain	1
IPR001147	Ribosomal protein L21e	1
IPR001155	NADH flavin oxidoreductase/NADH oxidase, N-terminal	1
IPR001158	DIX	1
IPR001161	Xeroderma pigmentosum group B protein (XP-B)	1
IPR001180	Citron-like	1
IPR001190	Speract/scavenger receptor	1
IPR001196	Ribosomal protein L15, conserved site	1
IPR001200	Phosducin	1
IPR001210	Ribosomal protein S17e	1
IPR001217	STAT transcription factor, core	1
IPR001220	Legume lectin, beta chain	1
IPR001261	ArgE/DapE/ACY1/CPG2/YscS, conserved site	1
IPR001296	Glycosyl transferase, family 1	1
IPR001300	Peptidase C2, calpain, catalytic domain	1
IPR001303	Class II aldolase/adducin, N-terminal	1
IPR001305	Heat shock protein DnaJ, cysteine-rich domain	1
IPR001309	Peptidase C14, ICE, catalytic subunit p20	1
IPR001310	Histidine triad (HIT) protein	1
IPR001330	Prenyltransferase/squalene oxidase	1
IPR001331	Guanine-nucleotide dissociation stimulator, CDC24, conserved site	1
IPR001360	Glycoside hydrolase, family 1	1
IPR001369	Purine phosphorylase, family 2	1
IPR001380	Ribosomal protein L13e	1
IPR001406	Pseudouridine synthase I, TruA	1
IPR001441	Di-trans-poly-cis-decaprenylcistransferase-like	1
IPR001451	Bacterial transferase hexapeptide repeat	1
IPR001453	Molybdopterin binding	1
IPR001487	Bromodomain	1
IPR001494	Importin-beta, N-terminal	1
IPR001496	SOCS protein, C-terminal	1
IPR001503	Glycosyl transferase, family 10	1
IPR001505	Copper centre Cu(A)	1
IPR001526	CD59 antigen	1
IPR001537	tRNA/rRNA methyltransferase, SpoU	1
IPR001542	Defensin, invertebrate/fungal	1
IPR001548	Peptidase M2, peptidyl-dipeptidase A	1
IPR001565	Synaptotagmin	1
IPR001584	Integrase, catalytic core	1
IPR001589	Actinin-type, actin-binding, conserved site	1
IPR001599	Alpha-2-macroglobulin	1
IPR001605	Spectrin/pleckstrin-like	1
IPR001631	DNA topoisomerase I, C-terminal	1
IPR001656	Pseudouridine synthase, TruD	1
IPR001672	Phosphoglucose isomerase (PGI)	1
IPR001684	Ribosomal protein L27	1
IPR001698	WASH complex, F-actin capping protein, beta subunit	1
IPR001699	Transcription factor, T-box	1
IPR001709	Flavoprotein pyridine nucleotide cytochrome reductase	1
IPR001714	Peptidase M24, methionine aminopeptidase	1
IPR001723	Steroid hormone receptor	1
IPR001736	Phospholipase D/Transphosphatidylase	1
IPR001757	ATPase, P-type, K/Mg/Cd/Cu/Zn/Na/Ca/Na/H-transporter	1
IPR001762	Blood coagulation inhibitor, Disintegrin	1
IPR001770	G-protein, gamma subunit	1
IPR001772	Kinase-associated KA1	1
IPR001780	Ribosomal protein L35A	1
IPR001790	Ribosomal protein L10/acidic P0	1
IPR001811	Chemokine interleukin-8-like domain	1
IPR001816	Translation elongation factor EFTs/EF1B	1
IPR001826	RHS protein	1
IPR001834	NADH cytochrome b5 reductase (CBR)	1
IPR001853	DSBA-like thioredoxin domain	1
IPR001859	Ribosomal protein P2	1
IPR001891	Malic oxidoreductase	1
IPR001892	Ribosomal protein S13	1
IPR001910	Inosine/uridine-preferring nucleoside hydrolase domain	1
IPR001912	Ribosomal protein S4/S9, N-terminal	1
IPR001921	Ribosomal protein L7A/L8	1
IPR001937	Galactose-1-phosphate uridyl transferase, class I	1
IPR001940	Peptidase S1C, HrtA/DegP2/Q/S	1
IPR001944	Glycoside hydrolase, family 35	1
IPR001949	NADH ubiquinone oxidoreductase, 51kDa subunit, conserved site	1
IPR001975	Ribosomal protein L40e	1
IPR001976	Ribosomal protein S24e	1
IPR001977	Dephospho-CoA kinase	1
IPR001985	S-adenosylmethionine decarboxylase	1
IPR002014	VHS	1
IPR002017	Spectrin repeat	1
IPR002020	Citrate synthase-like	1
IPR002048	Calcium-binding EF-hand	1
IPR002049	EGF-like, laminin	1
IPR002052	DNA methylase, N-6 adenine-specific, conserved site	1
IPR002056	Protein import receptor MAS20-related	1
IPR002067	Mitochondrial carrier protein	1
IPR002075	Nuclear transport factor 2	1
IPR002092	DNA-directed RNA polymerase, bacteriophage type	1
IPR002112	Transcription factor Jun	1
IPR002113	Adenine nucleotide translocator 1	1
IPR002117	p53 tumour suppressor family	1
IPR002119	Histone H2A	1
IPR002133	S-adenosylmethionine synthetase	1
IPR002139	Ribokinase	1
IPR002143	Ribosomal protein L1	1
IPR002153	Transient receptor potential channel, canonical	1
IPR002156	Ribonuclease H domain	1
IPR002159	CD36 antigen	1
IPR002165	Plexin	1
IPR002181	Fibrinogen, alpha/beta/gamma chain, C-terminal globular	1
IPR002200	Elicitin	1
IPR002202	Hydroxymethylglutaryl-CoA reductase, class I/II	1
IPR002208	SecY protein	1
IPR002225	3-beta hydroxysteroid dehydrogenase/isomerase	1
IPR002226	Catalase	1
IPR002291	Phosphorylase kinase, gamma catalytic subunit	1
IPR002296	N6 adenine-specific DNA methyltransferase, N12 class	1
IPR002305	Aminoacyl-tRNA synthetase, class Ib	1
IPR002306	Tryptophanyl-tRNA synthetase, class Ib	1
IPR002315	Glycyl-tRNA synthetase, alpha2 dimer	1
IPR002344	Lupus La protein	1
IPR002348	Interleukin 1/heparin-binding growth factor	1
IPR002352	Eosinophil major basic protein	1
IPR002355	Multicopper oxidase, copper-binding site	1
IPR002398	Peptidase C14, caspase precursor p45	1
IPR002402	Cytochrome P450, E-class, group II	1
IPR002404	Insulin receptor substrate-1, PTB	1
IPR002405	Inhibin, alpha subunit	1
IPR002433	Ornithine decarboxylase	1
IPR002446	Lipocalin, bacterial	1
IPR002454	Gamma tubulin	1
IPR002470	Peptidase S9A, prolyl oligopeptidase	1
IPR002475	Apoptosis regulator, Bcl2-like	1
IPR002501	Pseudouridine synthase II	1
IPR002502	N-acetylmuramoyl-L-alanine amidase domain	1
IPR002505	Phosphate acetyl/butaryl transferase	1
IPR002529	Fumarylacetoacetase, C-terminal-like	1
IPR002562	3'-5' exonuclease	1
IPR002619	Domain of unknown function CX	1
IPR002622	Transposase, Synechocystis PCC 6803	1
IPR002627	tRNA isopentenyltransferase	1
IPR002629	Methionine synthase, vitamin-B12 independent	1
IPR002637	Ham1-like protein	1
IPR002640	Arylesterase	1
IPR002657	Bile acid sodium symporter	1
IPR002706	DNA-repair protein Xrcc1, N-terminal	1
IPR002730	Ribonuclease P/MRP, subunit p29	1
IPR002733	AMMECR1 domain	1
IPR002761	Domain of unknown function DUF71, ATP-binding domain	1
IPR002773	Deoxyhypusine synthase	1
IPR002784	Ribosomal protein L14	1
IPR002804	Archease	1
IPR002815	Spo11/DNA topoisomerase VI, subunit A	1
IPR002816	Pheromone shutdown-related, TraB	1
IPR002870	Peptidase M12B, propeptide	1
IPR002872	Proline dehydrogenase	1
IPR002912	Amino acid-binding ACT	1
IPR002933	Peptidase M20	1
IPR002935	O-methyltransferase, family 3	1
IPR002942	RNA-binding S4	1
IPR002957	Keratin, type I	1
IPR002967	Delta tubulin	1
IPR002994	Surfeit locus 1	1
IPR003031	Delta crystallin	1
IPR003100	Argonaute/Dicer protein, PAZ	1
IPR003109	GoLoco motif	1
IPR003111	Peptidase S16, lon N-terminal	1
IPR003114	Phox-associated domain	1
IPR003117	cAMP-dependent protein kinase, regulatory subunit, type I/II alpha/beta	1
IPR003118	Sterile alpha motif/pointed	1
IPR003124	Actin-binding WH2	1
IPR003125	Domain of unknown function WSN	1
IPR003126	Zinc finger, N-recognin	1
IPR003151	PIK-related kinase, FAT	1
IPR003164	Clathrin adaptor, alpha-adaptin, appendage, C-terminal subdomain	1
IPR003169	GYF	1
IPR003175	Cyclin-dependent kinase inhibitor	1
IPR003186	Proteasome activator pa28, REG beta subunit	1
IPR003198	Amidinotransferase	1
IPR003204	Cytochrome c oxidase, subunit Va	1
IPR003231	Acyl carrier protein (ACP)	1
IPR003235	Nematode insulin-related peptide, beta type	1
IPR003386	Lecithin cholesterol acyltransferase	1
IPR003397	Mitochondrial inner membrane translocase complex, subunit Tim17/22	1
IPR003406	Glycosyl transferase, family 14	1
IPR003422	Ubiquinol-cytochrome C reductase hinge	1
IPR003448	Molybdopterin biosynthesis MoaE	1
IPR003465	Proteinase inhibitor I20, Pin2	1
IPR003492	Batten's disease protein Cln3	1
IPR003527	MAP kinase, conserved site	1
IPR003571	Snake toxin	1
IPR003616	Post-SET domain	1
IPR003618	Transcription elongation factor S-II, central domain	1
IPR003619	MAD homology 1, Dwarfin-type	1
IPR003674	Oligosaccharyl transferase, STT3 subunit	1
IPR003684	Porin, alpha proteobacteria type	1
IPR003698	Lipoate synthase	1
IPR003701	DNA repair exonuclease	1
IPR003750	Protein of unknown function DUF171	1
IPR003767	Malate/L-lactate dehydrogenase	1
IPR003781	CoA-binding	1
IPR003782	Copper chaperone SCO1/SenC	1
IPR003812	Filamentation induced by cAMP/death on curing-related	1
IPR003822	Paired amphipathic helix	1
IPR003882	Pistil-specific extensin-like protein	1
IPR003903	Ubiquitin interacting motif	1
IPR003929	Potassium channel, calcium-activated, BK, alpha subunit	1
IPR003952	Fumarate reductase/succinate dehydrogenase, FAD-binding site	1
IPR003974	Potassium channel, voltage dependent, Kv3	1
IPR004003	NAD(P) transhydrogenase, beta subunit	1
IPR004012	RUN	1
IPR004014	ATPase, P-type cation-transporter, N-terminal	1
IPR004022	DDT domain	1
IPR004023	Mago nashi protein	1
IPR004099	Pyridine nucleotide-disulphide oxidoreductase, dimerisation	1
IPR004100	ATPase, F1/V1/A1 complex, alpha/beta subunit, N-terminal	1
IPR004106	Peptidase S9A/B/C, oligopeptidase, N-terminal beta-propeller	1
IPR004112	Fumarate reductase/succinate dehydrogenase flavoprotein, C-terminal	1
IPR004113	FAD-linked oxidase, C-terminal	1
IPR004119	Protein of unknown function DUF227	1
IPR004127	Prefoldin subunit	1
IPR004129	Glycerophosphoryl diester phosphodiesterase	1
IPR004131	Pyrophosphate-energised proton pump	1
IPR004139	Glycosyl transferase, family 13	1
IPR004152	GAT	1
IPR004154	Anticodon-binding	1
IPR004160	Translation elongation factor EFTu/EF1A, C-terminal	1
IPR004161	Translation elongation factor EFTu/EF1A, domain 2	1
IPR004162	Seven-in-absentia protein, sina	1
IPR004170	WWE domain	1
IPR004171	cAMP-dependent protein kinase inhibitor	1
IPR004172	L27	1
IPR004184	Pyruvate formate-lyase, PFL	1
IPR004210	BESS motif	1
IPR004226	Tubulin binding cofactor A	1
IPR004254	Hly-III-related	1
IPR004263	Exostosin-like	1
IPR004269	Folate receptor	1
IPR004308	Glutamate-cysteine ligase catalytic subunit	1
IPR004342	EXS, C-terminal	1
IPR004353	Vacuolar fusion protein MON1	1
IPR004394	Ribosome-associated, Iojap-like	1
IPR004506	tRNA-specific 2-thiouridylase	1
IPR004595	TFIIH C1-like, C-terminal	1
IPR004598	Transcription factor Tfb2	1
IPR004600	Transcription factor Tfb4	1
IPR004753	Cell shape determining protein MreB/Mrl	1
IPR004856	Glycosyl transferase, ALG6/ALG8	1
IPR004878	Otopetrin	1
IPR004887	Glutathione synthase, substrate-binding, eukaryotic	1
IPR004906	Pogo transposase / Cenp-B / PDC2, subgroup, DNA-binding HTH domain	1
IPR004908	ATPase, V1 complex, subunit H	1
IPR004918	Cdc37	1
IPR004961	Lipase chaperone	1
IPR004988	Protein of unknown function DUF273	1
IPR005000	Aldehyde-lyase domain	1
IPR005026	Guanylate-kinase-associated protein	1
IPR005027	Glycosyl transferase, family 43	1
IPR005031	Streptomyces cyclase/dehydrase	1
IPR005036	Putative phosphatase regulatory subunit	1
IPR005045	Protein of unknown function DUF284, transmembrane eukaryotic	1
IPR005078	Peptidase C54	1
IPR005118	Transcription-repair-coupling factor domain	1
IPR005129	ArgK protein	1
IPR005137	Photosystem I BtpA, assembly	1
IPR005152	Lipase, secreted	1
IPR005161	Ku70/Ku80, N-terminal alpha/beta	1
IPR005163	3-alpha domain	1
IPR005189	Focal adhesion kinase, targeting (FAT) domain	1
IPR005248	Probable nicotinate-nucleotide adenylyltransferase	1
IPR005294	ATPase, F1 complex, alpha subunit	1
IPR005312	Protein of unknown function DUF1759	1
IPR005314	Peptidase C50, separase	1
IPR005324	Ribosomal protein S5, C-terminal	1
IPR005339	GINS complex, subunit Psf1	1
IPR005343	Uncharacterised protein family UPF0120	1
IPR005378	Vacuolar protein sorting-associated protein 35	1
IPR005420	Zona occludens protein ZO-3	1
IPR005468	Avidin/streptavidin	1
IPR005469	Avidin	1
IPR005476	Transketolase, C-terminal	1
IPR005482	Biotin carboxylase, C-terminal	1
IPR005484	Ribosomal protein L18/L5	1
IPR005485	Ribosomal protein L5, eukaryotic/archaeal	1
IPR005491	EMSY N-terminal	1
IPR005515	Vitelline membrane outer layer protein I (VOMI)	1
IPR005522	Inositol polyphosphate kinase	1
IPR005550	Kinetochore protein Ndc80	1
IPR005571	RNA polymerase, Rpb5, N-terminal	1
IPR005574	RNA polymerase II, Rpb4	1
IPR005599	GPI mannosyltransferase	1
IPR005632	Outer membrane chaperone Skp (OmpH)	1
IPR005637	TAP, C-terminal	1
IPR005677	Fumarate hydratase, class II	1
IPR005683	Mitochondrial outer membrane translocase complex, subunit Tom22	1
IPR005722	ATPase, F1 complex, beta subunit	1
IPR005772	ATPase, V1 complex, subunit F, eukaryotic	1
IPR005815	Adenosylmethionine--8-amino-7-oxononanoate aminotransferase	1
IPR005824	KOW	1
IPR005828	General substrate transporter	1
IPR005833	Haloacid dehalogenase/epoxide hydrolase	1
IPR005846	Alpha-D-phosphohexomutase, alpha/beta/alpha domain III	1
IPR005849	Galactose-1-phosphate uridyl transferase, N-terminal	1
IPR005854	Amidophosphoribosyl transferase	1
IPR005919	Higher eukaryotic phosphomevalonate kinase	1
IPR005952	Phosphoglycerate mutase 1	1
IPR006011	Syntaxin, N-terminal	1
IPR006020	Phosphotyrosine interaction domain	1
IPR006048	Alpha-amylase, C-terminal all beta	1
IPR006068	ATPase, P-type cation-transporter, C-terminal	1
IPR006070	Sua5/YciO/YrdC, N-terminal	1
IPR006075	Glutamyl-tRNA(Gln) amidotransferase, subunit B/E, N-terminal	1
IPR006095	Glutamate/phenylalanine/leucine/valine dehydrogenase	1
IPR006096	Glutamate/phenylalanine/leucine/valine dehydrogenase, C-terminal	1
IPR006108	3-hydroxyacyl-CoA dehydrogenase, C-terminal	1
IPR006124	Metalloenzyme	1
IPR006134	DNA-directed DNA polymerase, family B, multifunctional domain	1
IPR006137	NADH ubiquinone oxidoreductase-like, 20kDa subunit	1
IPR006138	NADH-ubiquinone oxidoreductase, 20 Kd subunit	1
IPR006155	Machado-Joseph disease protein MJD	1
IPR006158	Cobalamin (vitamin B12)-binding	1
IPR006169	GTP1/OBG subdomain	1
IPR006175	Endoribonuclease L-PSP	1
IPR006180	3-hydroxyacyl-CoA dehydrogenase, conserved site	1
IPR006248	Aconitase, mitochondrial-like	1
IPR006258	Dihydrolipoamide dehydrogenase	1
IPR006314	Dyp-type peroxidase	1
IPR006368	GDP-mannose 4,6-dehydratase	1
IPR006434	HAD-superfamily hydrolase, subfamily IE	1
IPR006561	DZF	1
IPR006594	LisH dimerisation motif	1
IPR006600	Pogo transposase / Cenp-B / PDC2, DNA-binding HTH domain	1
IPR006630	RNA-binding protein Lupus La	1
IPR006655	Molybdopterin oxidoreductase, prokaryotic, conserved site	1
IPR006674	Metal-dependent phosphohydrolase, HD subdomain	1
IPR006677	tRNA intron endonuclease, catalytic domain-like	1
IPR006678	tRNA intron endonuclease, N-terminal	1
IPR006680	Amidohydrolase 1	1
IPR006683	Thioesterase superfamily	1
IPR006722	Sedlin	1
IPR006789	ARP2/3 complex 16kDa subunit (p16-Arc)	1
IPR006797	PRELI/MSF1	1
IPR006800	Pellino	1
IPR006811	RNA polymerase II subunit A	1
IPR006828	5-AMP-activated protein kinase, beta subunit, interaction domain	1
IPR006844	Magnesium transporter protein 1	1
IPR006895	Zinc finger, Sec23/Sec24-type	1
IPR006900	Sec23/Sec24, helical domain	1
IPR006906	Timeless protein	1
IPR006909	Rad21/Rec8-like protein, C-terminal, eukaryotic	1
IPR006910	Rad21/Rec8-like protein, N-terminal	1
IPR006931	Calcipressin	1
IPR006941	Ribonuclease CAF1	1
IPR006955	Uso1/p115-like vesicle tethering protein, C-terminal	1
IPR006958	Mak16 protein	1
IPR006963	Molybdopterin oxidoreductase, Fe4S4 domain	1
IPR006984	Protein of unknown function DUF652	1
IPR006988	Nab, N-terminal	1
IPR006992	Amidohydrolase 2	1
IPR006993	SH3-binding, glutamic acid-rich protein	1
IPR006994	Basic helix-loop-helix, Nulp1-type	1
IPR007012	Poly(A) polymerase, central domain	1
IPR007018	Mediator complex, subunit Med6	1
IPR007036	Succinylglutamate desuccinylase/aspartoacylase	1
IPR007052	CS-like domain	1
IPR007081	RNA polymerase Rpb1, domain 5	1
IPR007122	Gelsolin	1
IPR007135	Autophagy-related protein 3	1
IPR007145	Microtubule-associated protein, MAP65/ASE1-type	1
IPR007151	Mpp10 protein	1
IPR007198	Ssl1-like	1
IPR007223	Peroxin 13, N-terminal	1
IPR007225	Exocyst complex subunit Sec15-like	1
IPR007234	Vps53-like, N-terminal	1
IPR007241	Autophagy-related protein 9	1
IPR007243	Autophagy-related protein 6	1
IPR007246	Gaa1-like, GPI transamidase component	1
IPR007255	Dor1-like protein	1
IPR007265	Sec34-like protein	1
IPR007286	EAP30	1
IPR007287	Sof1-like protein	1
IPR007317	Uncharacterised protein family UPF0363	1
IPR007342	Pseudouridine-5'-phosphate glycosidase	1
IPR007356	tRNA (guanine-N1-)-methyltransferase, eukaryotic	1
IPR007365	Transferrin receptor-like, dimerisation domain	1
IPR007369	Peptidase A22B, signal peptide peptidase	1
IPR007443	LppC putative lipoprotein	1
IPR007471	Arginine-tRNA-protein transferase, N-terminal	1
IPR007482	Protein-tyrosine phosphatase-like, PTPLA	1
IPR007497	Protein of unknown function DUF541	1
IPR007512	Protein of unknown function DUF543	1
IPR007518	Protein of unknown function DUF544	1
IPR007526	SWIRM	1
IPR007533	Cytochrome c oxidase assembly protein CtaG/Cox11	1
IPR007581	Endonuclease V	1
IPR007590	CWC16 protein	1
IPR007591	Single-stranded DNA-binding protein, SSDP	1
IPR007604	CP2 transcription factor	1
IPR007624	RNA polymerase sigma-70 region 3	1
IPR007627	RNA polymerase sigma-70 region 2	1
IPR007644	RNA polymerase, beta subunit, protrusion	1
IPR007645	RNA polymerase Rpb2, domain 3	1
IPR007646	RNA polymerase Rpb2, domain 4	1
IPR007647	RNA polymerase Rpb2, domain 5	1
IPR007653	Signal peptidase 22kDa subunit	1
IPR007681	Ran-interacting Mog1 protein	1
IPR007716	NPL4, zinc-binding putative	1
IPR007720	N-acetylglucosaminyl transferase component	1
IPR007728	Pre-SET domain	1
IPR007754	N-acetylglucosaminyltransferase II	1
IPR007781	Alpha-N-acetylglucosaminidase	1
IPR007785	Anamorsin	1
IPR007822	Lanthionine synthetase C-like	1
IPR007832	RNA polymerase Rpc34	1
IPR007846	MPPN	1
IPR007848	Methyltransferase small	1
IPR007854	Pre-mRNA polyadenylation factor Fip1	1
IPR007855	RNA-dependent RNA polymerase, eukaryotic-type	1
IPR007863	Peptidase M16, C-terminal	1
IPR007883	Protein of unknown function DUF713	1
IPR007889	Helix-turn-helix, Psq	1
IPR007901	MoeZ/MoeB	1
IPR007946	A1 cistron-splicing factor, AAR2	1
IPR007954	Baculovirus immediate-early	1
IPR007965	Touch receptor neuron protein Mec-17	1
IPR007992	Cytochrome b, succinate dehydrogenase small subunit, CybS	1
IPR008004	Uncharacterised protein family UPF0503	1
IPR008011	Complex 1 LYR protein	1
IPR008015	GMP phosphodiesterase, delta subunit	1
IPR008040	Hydantoinaseoxoprolinase, N-terminal	1
IPR008045	Mini-chromosome maintenance complex protein 2	1
IPR008048	Mini-chromosome maintenance complex protein 5	1
IPR008144	Guanylate kinase	1
IPR008172	CYTH domain	1
IPR008180	DeoxyUTP pyrophosphatase	1
IPR008211	Laminin, N-terminal	1
IPR008218	ATPase, V1/A1 complex, subunit F	1
IPR008251	Chromo shadow	1
IPR008257	Peptidase M19, renal dipeptidase	1
IPR008265	Lipase, GDSL, active site	1
IPR008266	Tyrosine-protein kinase, active site	1
IPR008286	Orn/Lys/Arg decarboxylase, C-terminal	1
IPR008343	MAP kinase phosphatase	1
IPR008349	ERK1/2 MAP kinase	1
IPR008351	JNK MAP kinase	1
IPR008373	Saposin	1
IPR008389	ATPase, V0 complex, subunit E	1
IPR008405	Apolipoprotein L	1
IPR008409	Breast carcinoma amplified sequence 2	1
IPR008422	Homeobox KN domain	1
IPR008428	Chondroitin N-acetylgalactosaminyltransferase	1
IPR008467	Dynein 1 light intermediate chain	1
IPR008472	Domain of unknown function DUF753	1
IPR008491	Protein of unknown function DUF773	1
IPR008498	Protein of unknown function DUF780, Caenorhabditis species	1
IPR008518	Protein of unknown function DUF800	1
IPR008568	Uncharacterised conserved protein UCP010045, transmembrane eukaryotic	1
IPR008576	Protein of unknown function DUF858, methyltransferase-like	1
IPR008598	Drought induced 19/ RING finger protein 114	1
IPR008603	Dynactin p62	1
IPR008646	Herpesvirus UL45-like	1
IPR008672	Mitotic checkpoint	1
IPR008685	Centromere protein Mis12	1
IPR008688	ATPase, F0 complex, subunit B, mitochondrial	1
IPR008705	Zinc finger, Nanos	1
IPR008717	Noggin	1
IPR008728	Elongator complex protein 4	1
IPR008734	Phosphorylase kinase alphabeta	1
IPR008795	Prominin	1
IPR008814	Ribophorin II	1
IPR008826	Selenium-binding protein	1
IPR008831	Mediator complex, subunit Med31	1
IPR008858	TROVE	1
IPR008895	YL1 nuclear	1
IPR008905	Eukaryotic translation initiation factor 3 subunit 8, N-terminal	1
IPR008949	Terpenoid synthase	1
IPR008966	Adhesion, bacterial	1
IPR008996	Cytokine, IL-1-like	1
IPR008997	Ricin B-related lectin	1
IPR008999	Actin cross-linking	1
IPR009002	FMN-binding split barrel-related	1
IPR009025	DNA-directed RNA polymerase, RBP11-like	1
IPR009029	Hydroxymethylglutaryl-CoA reductase, class I/II, substrate-binding	1
IPR009030	Growth factor, receptor	1
IPR009042	RNA polymerase sigma-70 region 1.2	1
IPR009045	Hedgehog/DD-peptidase	1
IPR009053	Prefoldin	1
IPR009054	DNA topoisomerases I, dispensable insert, eukaryotic-type	1
IPR009061	DNA binding domain, putative	1
IPR009077	Proteasome activator pa28, REG alpha/beta subunit	1
IPR009083	Transcription factor IIA, helical	1
IPR009100	Acyl-CoA dehydrogenase/oxidase	1
IPR009349	Zinc finger, C2HC5-type	1
IPR009374	Translation initiation factor 3, subunit 12, eukaryotic	1
IPR009449	GDPGTP exchange factor Sec2p	1
IPR009450	Phosphatidylinositol N-acetylglucosaminyltransferase	1
IPR009462	Domain of unknown function DUF1086	1
IPR009463	Domain of unknown function DUF1087	1
IPR009465	Spondin, N-terminal	1
IPR009567	Protein of unknown function DUF1183, TMEM66	1
IPR009613	Protein of unknown function DUF1222	1
IPR009685	Male enhanced antigen 1	1
IPR009730	Micro-fibrillar-associated 1, C-terminal	1
IPR009771	Ribosome control protein 1	1
IPR009785	Protein of unknown function DUF1351	1
IPR009818	Ataxin-2, C-terminal	1
IPR009846	Splicing factor 3B subunit 5/RDS3 complex subunit 10	1
IPR009851	Modifier of rudimentary, Modr	1
IPR009947	NADH ubiquinone oxidoreductase subunit B14.5a	1
IPR010059	Uridine phosphorylase, eukaryotic	1
IPR010061	Methylmalonate-semialdehyde dehydrogenase	1
IPR010107	Glutamate decarboxylase	1
IPR010111	Kynureninase	1
IPR010252	Formiminoglutamate deiminase	1
IPR010304	Survival motor neuron	1
IPR010334	Dcp1-like decapping	1
IPR010342	Protein of unknown function DUF938	1
IPR010345	Interleukin-17, metazoa	1
IPR010378	Protein of unknown function DUF974	1
IPR010381	Protein of unknown function DUF976, Caenorhabditis species	1
IPR010400	Proteasome-interacting thioredoxin-like domain, C-terminal	1
IPR010442	PET domain	1
IPR010456	Ribosomal L11 methyltransferase, PrmA	1
IPR010463	Protein of unknown function DUF1057	1
IPR010504	Arfaptin-like	1
IPR010541	Domain of unknown function DUF1115	1
IPR010614	DEAD2	1
IPR010625	CHCH	1
IPR010655	Pre-mRNA cleavage complex II Clp1	1
IPR010678	Digestive organ expansion factor, predicted	1
IPR010703	Dedicator of cytokinesis	1
IPR010734	Copine	1
IPR010776	Tat binding protein 1-interacting	1
IPR010876	NICE-3 predicted	1
IPR010893	Hydrogenase-1 expression HyaE	1
IPR010911	Rab-binding domain	1
IPR010912	Spen paralogue/orthologue C-terminal, metazoa	1
IPR010919	SAND domain-like	1
IPR010977	Aromatic-L-amino-acid decarboxylase	1
IPR010979	Ribosomal protein S13-like, H2TH	1
IPR010997	HRDC-like	1
IPR011010	DNA breaking-rejoining enzyme, catalytic core	1
IPR011029	DEATH-like	1
IPR011037	Pyruvate kinase-like, insert domain	1
IPR011044	Quinoprotein amine dehydrogenase, beta chain-like	1
IPR011054	Rudiment single hybrid motif	1
IPR011057	Mss4-like	1
IPR011068	Nucleotidyltransferase, class I, C-terminal-like	1
IPR011082	Exosome-associated factor Rrp47/DNA strand repair C1D	1
IPR011201	Uncharacterised conserved protein UCP012641	1
IPR011234	Fumarylacetoacetase, C-terminal-related	1
IPR011257	DNA glycosylase	1
IPR011259	Ezrin/radixin/moesin, C-terminal	1
IPR011344	Single-strand DNA-binding	1
IPR011390	Insulin-like growth factor binding protein-related protein (IGFBP-rP), MAC25	1
IPR011419	ATP12, ATPase F1F0-assembly protein	1
IPR011498	Kelch repeat type 2	1
IPR011526	Helix-turn-helix, Psq-like	1
IPR011576	Pyridoxamine 5'-phosphate oxidase-like, FMN-binding domain	1
IPR011611	Carbohydrate/purine kinase	1
IPR011614	Catalase, N-terminal	1
IPR011619	Ferrous iron transport protein B, N-terminal	1
IPR011626	A-macroglobulin complement component	1
IPR011633	Protein of unknown function DUF1602	1
IPR011646	KAP P-loop	1
IPR011677	Domain of unknown function DUF1619	1
IPR011680	FEZ-like	1
IPR011687	P60-like	1
IPR011691	Vesicle transport protein, SFT2-like	1
IPR011704	ATPase, AAA-5	1
IPR011705	BTB/Kelch-associated	1
IPR011706	Multicopper oxidase, type 2	1
IPR011709	Domain of unknown function DUF1605	1
IPR011710	Coatomer, beta subunit, C-terminal	1
IPR011722	Hemimethylated DNA-binding domain	1
IPR011762	Acetyl-coenzyme A carboxyltransferase, N-terminal	1
IPR011764	Biotin carboxylation domain	1
IPR011766	Thiamine pyrophosphate enzyme, C-terminal TPP-binding	1
IPR011996	Potassium channel, calcium-activated, SK, conserved region	1
IPR012309	DNA ligase, ATP-dependent, C-terminal	1
IPR012310	DNA ligase, ATP-dependent, central	1
IPR012394	Aldehyde dehydrogenase NAD(P)-dependent	1
IPR012444	Protein of unknown function DUF1647	1
IPR012446	Protein of unknown function DUF1650	1
IPR012502	Wings apart-like, metazoan/plants	1
IPR012525	Diapausin of antimicrobial peptide	1
IPR012591	Pre-mRNA-processing-splicing factor 8	1
IPR012674	Calycin	1
IPR012718	T-complex protein 1, epsilon subunit	1
IPR012858	Dendritic cell-specific transmembrane protein-like	1
IPR012864	Cysteamine dioxygenase	1
IPR012877	Uncharacterised kinase D1044.1	1
IPR012879	Protein of unknown function DUF1682	1
IPR012885	F-box associated domain, type 2	1
IPR012896	Integrin beta subunit, tail	1
IPR012901	N2227-like	1
IPR012919	Sad1/UNC-like, C-terminal	1
IPR012921	Spen paralogue and orthologue SPOC, C-terminal	1
IPR012952	BING4, C-terminal	1
IPR012953	BOP1, N-terminal	1
IPR012954	BP28, C-terminal	1
IPR012957	CHD, C-terminal 2	1
IPR012960	Dyskerin-like	1
IPR012976	NOSIC	1
IPR012984	PRO, C-terminal	1
IPR012989	SEP domain	1
IPR012999	Pyridine nucleotide-disulphide oxidoreductase, class I, active site	1
IPR013005	Ribosomal protein L4/L1e, bacterial-type	1
IPR013019	MAD homology, MH1	1
IPR013049	Spo11/DNA topoisomerase VI, subunit A, N-terminal	1
IPR013093	ATPase, AAA-2	1
IPR013111	EGF, extracellular	1
IPR013162	CD80-like, immunoglobulin C2-set	1
IPR013169	mRNA splicing factor, Cwf18	1
IPR013176	Protein of unknown function DUF1712, fungi	1
[truncated: 344 more rows]
